# Supplementary material for: Crossovers are regulated by a conserved and disordered synaptonemal complex domain
Source: Nucleic Acids Res. 2025 Feb 18;53(4):gkaf095. doi: 10.1093/nar/gkaf095 (PMC11833701; doi:10.1093/nar/gkaf095)
Supplement: gkaf095_Supplemental_Files [file gkaf095_supplemental_files.zip]

Archive with 2 entries (2 files):
- Neves-et-al_sourcedata.xlsx
- Neves-etal_Supplement2.pdf
