# Supplementary material for: Crossovers are regulated by a conserved and disordered synaptonemal complex domain
Source: Nucleic Acids Res. 2025 Feb 18;53(4):gkaf095. doi: 10.1093/nar/gkaf095 (PMC11833701; doi:10.1093/nar/gkaf095)
Supplement: gkaf095_Supplemental_Files [file gkaf095_supplemental_files.zip › Neves-et-al_sourcedata.xlsx]

## Sheet: SynapsisZone_Fig1D,3B,4C
genotype	synapsis zone length [%]
WT	17.5589
WT	24.0873
WT	16.9682
WT	18.6296
WT	35.1162
WT	28.9678
WT	25.5518
WT	23.6539
WT	34.0668
WT	23.8798
WT	100
WT	21.6245
WT	17.5002
WT	51.0675
WT	27.6133
WT	24.6335
WT	13.1713
WT	42.4444
WT	24.7739
WT	21.0499
WT	23.2898
WT	21.1595
WT	28.2292
WT	25.4231
WT	26.0658
WT	36.0283
WT	21.359
WT	17.0038
WT	33.5348
WT	26.6692
WT	21.449
WT	42.7503
WT	33.0147
WT	23.697
WT	24.1446
WT	31.7812
WT	24.5141
WT	21.1085
WT	22.8379
WT	28.6809
WT	24.5963
WT	15.2717
WT	28.2286
WT	22.0856
WT	28.0095
WT	21.3997
WT/skeIR1	13.4584
WT/skeIR1	29.8928
WT/skeIR1	27.6635
∆114	25.5163
∆114	28.6826
∆114	35.2331
∆114	30.2323
∆114	19.9405
∆114	34.7872
∆114	17.2641
∆114	35.6915
∆114	28.2071
∆114	22.4667
∆114	26.6789
∆114	23.4951
∆114	31.4958
∆114	25.5689
∆114/skeIR1	36.7819
∆114/skeIR1	26.5287
∆114/skeIR1	40.0302
∆114/skeIR1	31.0456
∆114/skeIR1	24.5727
∆114/skeIR1	25.9157
∆114/skeIR1	33.8816
∆114/skeIR1	19.3917
∆114/skeIR1	15.8568
∆114/skeIR1	19.9239
∆114/skeIR1	14.263
∆114/skeIR1	30.4495
∆114/skeIR1	33.1083
10SD	25.9825
10SD	18.0006
10SD	22.0068
10SD	27.4092
10SD	15.012
10SD	30.202
10SD	25.4254
10SD	24.689
10SD	14.7309
10SD	22.6947
10SD	24.8423
10SD	28.1946
10SD	22.3645
10SA	26.1732
10SA	21.718
10SA	27.9919
10SA	29.3986
10SA	28.494
10SA	19.6984
10SA	40.1726
10SA	29.6685
10SA	27.7589
10SA	22.0358
10SA	30.0959
10SA	48.7753
10SA	31.6881
10SA	31.4777
10SA	25.0346
10SA	32.7513
10SA	47.4253
10SA	36.3064
10SA	31.9113
10SA	31.2236
10SA	23.0603
10SA	33.173
10SA	37.9334
10SA	24.363
10SA	21.5457
10SA	40.8414
10SA	34.1804
10SA	16.1295
10SA	32.5736
5SD	23.5567
5SD	32.9804
5SD	41.5422
5SD	37.902
5SD	45.705
5SD	53.9997
5SD	25.7957
5SD	23.4976
5SD	23.0985
5SA	24.1257
5SA	38.159
5SA	22.1334
5SA	27.8367
5SA	40.0378
5SA	36.606
5SA	33.2686
5SA	21.419
5SA	19.8255
5SA	30.1429
5SA	26.4551
5SA	19.8472
5SA	23.1419
∆patch1	19.6886
∆patch1	39.9958
∆patch1	29.8069
∆patch1	27.9729
∆patch1	32.4083
∆patch1	33.384
∆patch1	40.6613
∆patch1	29.923
∆patch1	20.3377
∆patch1	22.8166
∆patch1	40.7648
∆patch1	30.1874
∆patch1	27.1906
∆patch1	24.7768
∆patch1	31.0038
∆patch1	30.5127
∆patch1	19.5355
∆patch1	19.7577
∆patch2	25.8835
∆patch2	36.605
∆patch2	27.0001
∆patch2	32.0112
∆patch2	24.524
∆patch2	26.0049
∆patch2	31.5713
∆patch2	25.0427
∆patch2	23.2388
∆patch2	26.3506
∆patch2	28.1298
∆patch2	26.8929
∆patch3	26.5938
∆patch3	46.763
∆patch3	49.8861
∆patch3	24.9847
∆patch3	48.7225
∆patch3	52.1829
∆patch3	42.2876
∆patch3	62.3353
∆patch3	33.6735
∆patch3	31.5438
∆patch3	35.3452
∆patch3	34.7636
∆patch3	30.5529
∆patch4	22.2652
∆patch4	29.9986
∆patch4	23.9372
∆patch4	15.623
∆patch4	28.5633
∆patch4	34.69
∆patch4	31.2019
∆patch4	18.6812
∆patch4	25.4336
∆patch4	100
∆patch4	23.4517
∆patch5	24.9019
∆patch5	23.2182
∆patch5	29.429
∆patch5	40.201
∆patch5	24.734
∆patch5	37.0915
∆patch5	28.6595
∆patch5	34.8898
∆patch5	31.4478
∆patch5	34.0938
9FA	18.4341
9FA	16.9812
9FA	13.4298
9FA	30.1975
9FA	20.0218
9FA	22.8624
9FA	30.0807
9FA	26.742
9FA	26.6939
9FA	26.8103
9FA	26.3211
9FA	11.0022
9FA	22.734
9FA	16.9216
9FA	24.6319
9FA	24.2839
9FA/skeIR1	22.7387
9FA/skeIR1	20.1903
9FA/skeIR1	15.7371
9FA/skeIR1	19.6702
9FA/skeIR1	28.3951
9FA/skeIR1	23.2666

## Sheet: #COSA-1 foci_Fig1E,3C,4E
genotype	#COSA-1 foci per nucleus
WT	7
WT	6
WT	6
WT	6
WT	7
WT	5
WT	5
WT	6
WT	7
WT	6
WT	6
WT	6
WT	5
WT	6
WT	7
WT	6
WT	6
WT	6
WT	6
WT	5
WT	6
WT	6
WT	6
WT	5
WT	6
WT	6
WT	6
WT	6
WT	7
WT	6
WT	6
WT	6
WT	6
WT	6
WT	6
WT	6
WT	6
WT	6
WT	6
WT	6
WT	6
WT	6
WT	6
WT	7
WT	6
WT	6
WT	6
WT	6
WT	6
WT	6
WT	6
WT	6
WT	6
WT	6
WT	8
WT	7
WT	6
WT	6
WT	6
WT	6
WT	6
WT	6
WT	6
WT	6
WT	6
WT	7
WT	7
WT	6
WT	6
WT	7
WT	7
WT	6
WT	6
WT	7
WT	6
WT	7
WT	6
WT	6
WT	8
WT	6
WT	7
WT	5
WT	8
WT	7
WT	8
WT	6
WT	7
WT	6
WT	7
WT	7
WT	8
WT	8
WT	8
WT	7
WT	6
WT	4
WT	6
WT	8
WT	6
WT	7
WT	7
WT	6
WT	8
WT	6
WT	6
WT	7
WT	6
WT	6
WT	5
WT	13
WT	7
WT	6
WT	6
WT	6
WT	5
WT	7
WT	7
WT	6
WT	6
WT	6
WT	6
WT	6
WT	7
WT	6
WT	6
WT	6
WT	6
WT	5
WT	6
WT	6
WT	6
WT	6
WT	4
WT	6
WT	6
WT	5
WT	7
WT	6
WT	6
WT	6
WT	6
WT	6
WT	6
WT	7
WT	5
WT	6
WT	6
WT	7
WT	6
WT	7
WT	6
WT	7
WT	6
WT	6
WT	7
WT	6
WT	6
WT	6
WT	6
WT	6
WT	6
WT	7
WT	4
WT	6
WT	6
WT	7
WT	6
WT	6
WT	5
WT	6
WT	8
WT	6
WT	6
WT	6
WT	1
WT	3
WT	6
WT	6
WT	6
WT	6
WT	7
WT	6
WT	6
WT	6
WT	6
WT	6
WT	6
WT	3
WT	7
WT	6
WT	6
WT	7
WT	5
WT	6
WT	6
WT	6
WT	8
WT	6
WT	6
WT	6
WT	7
WT	6
WT	6
WT	7
WT	6
WT	5
WT	7
WT	7
WT	7
WT	6
WT	6
WT	7
WT	6
WT	7
WT	6
WT	6
WT	6
WT	6
WT	7
WT	7
WT	11
WT	8
WT	8
WT	9
WT	9
WT	9
WT	7
WT	7
WT	9
WT	6
WT	8
WT	9
WT	9
WT	6
WT	6
WT	6
WT	6
WT	6
WT	6
WT	5
WT	6
WT	5
WT	6
WT	6
WT	6
WT	6
WT	6
WT	5
WT	6
WT	6
WT	6
WT	6
WT	6
WT	6
WT	6
WT	6
WT	6
WT	6
WT	5
WT	6
WT	6
WT	6
WT	6
WT	6
WT	6
WT	6
WT	6
WT	6
WT	6
WT	6
WT	6
WT	6
WT	6
WT	6
WT	6
WT	6
WT	6
WT	6
WT	6
WT	6
WT	6
WT	6
WT	6
WT	6
WT	6
WT	6
WT	6
WT	6
WT	6
WT	6
WT	6
WT	6
WT	6
WT	6
WT	6
WT	6
WT	6
WT	6
WT	6
WT	6
WT	6
WT	6
WT	6
WT	6
WT	6
WT	5
WT	6
WT	6
WT	6
WT	6
WT	6
WT	6
WT	6
WT	6
WT	6
WT	6
WT	6
WT	6
WT	6
WT	6
WT	6
WT	6
WT	6
WT	5
WT	6
WT	6
WT	6
WT	6
WT	6
WT	6
WT	6
WT	6
WT	6
WT	7
WT	7
WT	6
WT	6
WT	6
WT	6
WT	6
WT	6
WT	6
WT	6
WT	6
WT	6
WT	6
WT	6
WT	6
WT	6
WT	6
WT	6
WT	6
WT	6
WT	6
WT	6
WT	6
WT	6
WT	7
WT	6
WT	6
WT	5
WT	6
WT	6
WT	6
WT	6
WT	6
WT	6
WT	6
WT	6
WT	6
WT	6
WT	6
WT	6
WT	6
WT	6
WT	7
WT	6
WT	6
WT	6
WT	6
WT	6
WT	6
WT	6
WT	6
WT	7
WT	6
WT	6
WT	6
WT	6
WT	6
WT	6
WT	6
WT	6
WT	6
WT	6
WT	6
WT	5
WT	6
WT	6
WT	5
WT	6
WT	6
WT	6
WT	6
WT	6
WT	6
WT	6
WT	7
WT	6
WT	7
WT	6
WT	7
WT	7
WT	6
WT	7
WT	8
WT	6
WT	8
WT	8
WT	6
WT	6
WT	7
WT	6
WT	7
WT	6
WT	6
WT	6
WT	8
WT	6
WT	6
WT	6
WT	6
WT	6
WT	7
WT	6
WT	7
WT	6
WT	7
WT	6
WT	6
WT	6
WT	6
WT	6
WT	7
WT	4
WT	6
WT	7
WT	6
WT	6
WT	6
WT	6
WT	6
WT	6
WT	6
WT	7
WT	6
WT	6
WT	6
WT	6
WT	7
WT	7
WT	5
WT	6
WT	6
WT	7
WT	7
WT	7
WT	7
WT	6
WT	6
WT	6
WT	6
WT	6
WT	6
WT	8
WT	6
WT	6
WT	6
WT	6
WT	6
WT	6
WT	6
WT	6
WT	7
WT	6
WT	6
WT	6
WT	6
WT	6
WT	6
WT	6
WT	6
WT	6
WT	6
WT	6
WT	1
WT	7
WT	7
WT	6
WT	7
WT	7
WT	6
WT	6
WT	6
WT	6
WT	7
WT	7
WT	5
WT	6
WT	5
WT	6
WT	6
WT	6
WT	6
WT	6
WT	6
WT	6
WT	6
WT	6
WT	6
WT	6
WT	6
WT	5
WT	4
WT	6
WT	7
WT	4
WT	7
WT	6
WT	5
WT	6
WT	7
WT	8
WT	6
WT	6
WT	6
WT	7
WT	6
WT	6
WT	8
WT	5
WT	6
WT	7
WT	5
WT	9
WT	9
WT	4
WT	7
WT	6
WT	4
WT	5
WT	6
WT	6
WT	6
WT	6
WT	8
WT	8
WT	7
WT	8
WT	7
WT	6
WT	8
WT	7
WT	6
WT	7
WT	6
WT	6
WT	8
WT	6
WT	6
WT	6
WT	6
WT	7
WT	7
WT	6
WT	6
WT	6
WT	7
WT	6
WT	6
WT	7
WT	6
WT	6
WT	6
WT	6
WT	6
WT	6
WT	7
WT	6
WT	7
WT	6
WT	7
WT	6
WT	7
WT	7
WT	6
WT	6
WT	6
WT	7
WT	6
WT	6
WT	6
WT	7
WT	8
WT	6
WT	7
WT	6
WT	6
WT	6
WT	7
WT	6
WT	6
WT	6
WT	7
WT	6
WT	6
WT	6
WT	6
WT	6
WT	6
WT	7
WT	6
WT	7
WT	6
WT	6
WT	6
WT	6
WT	6
WT	6
WT	6
WT	6
WT	6
WT	7
WT	6
WT	7
WT	6
WT	6
WT	6
WT	6
WT	6
WT	7
WT	6
WT	6
WT	7
WT	6
WT	7
WT	7
WT	6
WT	7
WT	6
WT	6
WT	6
WT	6
WT	6
WT	7
WT	7
WT	6
WT	6
WT	6
WT	6
WT	6
WT	6
WT	6
WT	6
WT	6
WT	6
WT	6
WT	6
WT	7
WT	6
WT	6
WT	6
WT	6
WT	6
WT	6
WT	5
WT	7
WT	6
WT	6
WT	6
WT	6
WT	7
WT	6
WT	6
WT	6
WT	6
WT	6
WT	6
WT	6
WT	6
WT	6
WT	6
WT	6
WT	6
WT	6
WT	6
WT	6
WT	6
WT	6
WT	6
WT	6
WT	6
WT	6
WT	6
WT	6
WT	6
WT	6
WT	6
WT	6
WT	6
WT	6
WT	5
WT	6
WT	6
WT	6
WT	6
WT	6
WT	6
WT	6
WT	6
WT	6
WT	6
WT	6
WT	6
WT	6
WT	6
WT	6
WT	6
WT	6
WT	6
WT	6
WT	6
WT	6
WT	6
WT	6
WT	6
WT	6
WT	5
WT	6
WT	6
WT	6
WT	6
WT	6
WT	6
WT	6
WT	6
WT	6
WT	6
WT	6
WT	6
WT	5
WT	6
WT	6
WT	6
WT	6
WT	6
WT	6
WT	6
WT	5
WT	6
WT	6
WT	6
WT	6
WT	6
WT	6
WT	6
WT	6
WT	6
WT	6
WT	6
WT	6
WT	6
WT	6
WT	6
WT	6
WT	7
WT	6
WT	7
WT	6
WT	6
WT	6
WT	6
WT	6
WT	6
WT	6
WT	6
WT	7
WT	6
WT	6
WT	6
WT	6
WT	6
WT	6
WT	6
WT	6
WT	6
WT	6
WT	6
WT	6
WT	6
WT	6
WT	6
WT	6
WT	6
WT	6
WT	6
WT	6
WT	6
WT	5
WT	6
WT	6
WT	6
WT	6
WT	6
WT	6
WT	6
WT	6
WT	6
WT	5
WT	6
WT	6
WT	6
WT	6
WT	6
WT	6
WT	6
WT	5
WT	6
WT	6
WT	6
WT	6
WT	6
WT	6
WT	6
WT	6
WT	6
WT	6
WT	6
WT	7
WT	6
WT	6
WT	6
WT	6
WT	6
WT	6
WT	6
WT	6
WT	6
WT	6
WT	8
WT	6
WT	7
WT	7
WT	7
WT	6
WT	7
WT	6
WT	7
WT	6
WT	6
WT	6
WT	6
WT	6
WT	7
WT	6
WT	6
WT	7
WT	6
WT	6
WT	6
WT	6
WT	6
WT	7
WT	7
WT	6
WT	6
WT	8
WT	6
WT	7
WT	6
WT	6
WT	6
WT	6
WT	7
WT	6
WT	5
WT	5
WT	8
WT	7
WT	7
WT	6
WT	6
WT	6
WT	6
WT	6
WT	7
WT	6
WT	5
WT	5
WT	6
WT	6
WT	6
WT	6
WT	6
WT	6
WT	6
WT	6
WT	6
WT	6
WT	7
WT	6
WT	6
WT	6
WT	6
WT	6
WT	6
WT	6
WT	7
WT	8
WT	7
WT	7
WT	6
WT	7
WT	6
WT	6
WT	6
WT	6
WT	6
WT	6
WT	6
WT	8
WT	5
WT	6
WT	6
WT	7
WT	8
WT	6
WT	6
WT	6
WT	7
WT	6
WT	7
WT	8
WT	6
WT	6
WT	6
WT	5
WT	6
WT	7
WT	6
WT	8
WT	6
WT	3
WT	7
WT	6
WT	6
WT	8
WT	6
WT	7
WT	6
WT	6
WT	6
WT	6
WT	6
WT	7
WT	7
WT	6
WT	6
WT	6
WT	6
WT	6
WT	6
WT	7
WT	6
WT	6
WT	4
WT	6
WT	6
WT	6
WT	6
WT	6
WT	7
WT	6
WT	7
WT	8
WT	7
WT	7
WT	8
WT	7
WT	5
WT	5
WT	6
WT	8
WT	4
WT	5
WT	6
WT	6
WT	6
WT	6
WT	6
WT	6
WT	3
WT	6
WT	6
WT	6
WT	5
WT	5
WT	6
WT	7
WT	7
WT	7
WT	6
WT	5
WT	7
WT	6
WT	6
WT	6
WT	6
WT	6
WT	7
WT	8
WT	7
WT	6
WT	5
WT	7
WT	7
WT	6
WT	6
WT	6
WT	8
WT	7
WT	6
WT	6
WT	7
WT	7
WT	6
WT	6
WT	7
WT	7
WT	6
WT	6
WT	8
WT	6
WT	7
WT	6
WT	4
WT	6
WT	7
WT	8
WT	7
WT	6
WT	7
WT	6
WT	8
WT	6
WT	7
WT	7
WT	6
WT	8
WT	6
WT	6
WT	6
WT	6
WT	7
WT	6
WT	7
WT	8
WT	7
WT	6
WT	7
WT	7
WT	6
WT	8
WT	6
WT	6
WT	6
WT	6
WT	6
WT	6
WT	6
WT	6
WT	6
WT	6
WT	7
WT	7
WT	6
WT	6
WT	5
WT	7
WT	6
WT	6
WT	7
WT	6
WT	6
WT	8
WT	7
WT	6
WT	7
WT	6
WT	6
WT	6
WT	6
WT	6
WT	6
WT	6
WT	6
WT	6
WT	6
WT	6
WT	6
WT	6
WT	6
WT	6
WT	6
WT	6
WT	5
WT	5
WT	6
WT	6
WT	5
WT	6
WT	6
WT	6
WT	6
WT	6
WT	6
WT	7
WT	8
WT	6
WT	6
WT	6
WT	6
WT	6
WT	6
WT	6
WT	6
WT	6
WT	6
WT	6
WT	6
WT	8
WT	6
WT	5
WT	6
WT	6
WT	5
WT	6
WT	7
WT	6
WT	6
WT	5
WT	6
WT	6
WT	6
WT	6
WT	6
WT	6
WT	6
WT	6
WT	6
WT	6
WT	6
WT	5
WT	6
WT	6
WT	6
WT	6
WT	5
WT	6
WT	6
WT	6
WT	6
WT	6
WT	6
WT	6
WT	6
WT	6
WT	6
WT	6
WT	6
WT	6
WT	6
WT	5
WT	6
WT	6
WT	6
WT	6
WT	6
WT	6
WT	5
WT	6
WT	6
WT	6
WT	6
WT	6
WT	6
WT	6
WT	6
WT	5
WT	6
WT	6
WT	7
WT	6
WT	5
WT	5
WT	6
WT	6
WT	6
WT	6
WT	7
WT	6
WT	6
WT	6
WT	6
WT	6
WT	6
WT	6
WT	6
WT	6
WT	6
WT	6
WT	6
WT	5
WT	6
WT	6
WT	6
WT	6
WT	6
WT	6
WT	5
WT	6
WT	6
WT	3
WT	6
WT	6
WT	6
WT	6
WT	6
WT	6
WT	6
WT	6
WT	6
WT	6
WT	6
WT	6
WT	6
WT	6
WT	6
WT	6
WT	6
WT	6
WT	6
WT	6
WT	6
WT	6
WT	6
WT	6
WT	6
WT	6
WT	6
WT	6
WT	7
WT	6
WT	6
WT	6
WT	5
WT	5
WT	5
WT	6
WT	6
WT	6
WT	6
WT	6
WT	6
WT	6
WT	6
WT	6
WT	6
WT	6
WT	6
WT	6
WT	6
WT	6
WT	6
WT	6
WT	7
WT	5
WT	6
WT	6
WT	6
WT	6
WT	6
WT	6
WT	6
WT	6
WT	6
WT	6
WT	6
WT	8
WT	6
WT	7
WT	6
WT	6
WT	6
WT	6
WT	7
WT	1
WT	6
WT	6
WT	6
WT	7
WT	6
WT	6
WT	7
WT	7
WT	6
WT	6
WT	6
WT	6
WT	6
WT	6
WT	6
WT	6
WT	6
WT	6
WT	6
WT	6
WT	5
WT	6
WT	6
WT	6
WT	7
WT	7
WT	6
WT	6
WT	6
WT	6
WT	7
WT	6
WT	6
WT	6
WT	6
WT	6
WT	7
WT	6
WT	6
WT	6
WT	6
WT	6
WT	7
WT	7
WT	7
WT	6
WT	6
WT	8
WT	6
WT	6
WT	6
WT	6
WT	6
WT	6
WT	5
WT	7
WT	6
WT	6
WT	6
WT	6
WT	6
WT	6
WT	6
WT	6
WT	6
WT	6
WT	4
WT	7
WT	6
WT	6
WT	7
WT	6
WT	6
WT	6
WT	7
WT	6
WT	6
WT	6
WT	6
WT	6
WT	5
WT	6
WT	5
WT	6
WT	7
WT	6
WT	6
WT	6
WT	6
WT	6
WT	6
WT	6
WT	7
WT	6
WT	7
WT	6
WT	6
WT	7
WT	6
WT	6
WT	5
WT	5
WT	6
WT	6
WT	6
WT	6
WT	6
WT	4
WT	6
WT	6
WT	7
WT	6
WT	6
WT	6
WT	6
WT	6
WT	6
WT	6
WT	7
WT	6
WT	2
WT	6
WT	6
WT	6
WT	7
WT	6
WT	6
WT	6
WT	7
WT	7
WT	6
WT	5
WT	6
WT	6
WT	7
WT	7
WT	6
WT	7
WT	6
WT	6
WT	7
WT	6
WT	8
WT	8
WT	8
WT	8
WT	6
WT	6
WT	7
WT	6
WT	7
WT	6
WT	6
WT	8
WT	6
WT	6
WT	7
WT	8
WT	6
WT	8
WT	6
WT	6
WT	1
WT	7
WT	7
WT	8
WT	7
WT	8
WT	6
WT	6
WT	6
WT	6
WT	6
WT	5
WT	5
WT	6
WT	6
WT	6
WT	5
WT	6
WT	6
WT	6
WT	6
WT	6
WT	6
WT	6
WT	8
WT	6
WT	6
WT	6
WT	6
WT	6
WT	6
WT	5
WT	6
WT	6
WT	6
WT	6
WT	6
WT	6
WT	6
WT	6
WT	5
WT	6
WT	6
WT	9
WT	7
WT	6
WT	12
WT	6
WT	7
WT	7
WT	6
WT	6
WT	8
WT	6
WT	6
WT	6
WT	6
WT	6
WT	7
WT	6
WT	6
WT	6
WT	7
WT	6
WT	5
WT	7
WT	5
WT	7
WT	7
WT	6
WT	5
WT	6
WT	7
WT	6
WT	6
WT	6
WT	5
WT	5
WT	6
WT	6
WT	6
WT	7
WT	5
WT	6
WT	6
WT	4
WT	7
WT	7
WT	6
WT	6
WT	7
WT	6
WT	9
WT	6
WT	6
WT	6
WT	7
WT	9
WT	6
WT	6
WT	6
WT	7
WT	5
WT	7
WT	6
WT	6
WT	6
WT	6
WT	7
WT	6
WT	7
WT	6
WT	6
WT	6
WT	6
WT	6
WT	6
WT	6
WT	6
WT	6
WT	6
WT	7
WT	6
WT	6
WT	6
WT	6
WT	6
WT	6
WT	6
WT	6
WT	6
WT	6
WT	6
WT	7
WT	7
WT	6
WT	7
WT	5
WT	6
WT	6
WT	6
WT	6
WT	6
WT	6
WT	7
WT	6
WT	6
WT	7
WT	6
WT	7
WT	6
WT	6
WT	6
WT	5
WT	7
WT	6
WT	8
WT	6
WT	6
WT	7
WT	8
WT	6
WT	6
WT	6
WT	7
WT	6
WT	8
WT	6
WT	7
WT	6
WT	8
WT	6
WT	6
WT	6
WT	7
WT	6
WT	5
WT	6
WT	6
WT	6
WT	6
WT	6
WT	6
WT	6
WT	7
WT	6
WT	6
WT	6
WT	6
WT	6
WT	6
WT	6
WT	6
WT	6
WT	6
WT	7
WT	6
WT	6
WT	7
WT	6
WT	6
WT	5
WT	6
WT	6
WT	6
WT	5
WT	6
WT	6
WT	6
WT	1
WT	6
WT	6
WT	6
WT	6
WT	6
WT	7
WT	8
WT	4
WT	6
WT	7
WT	6
WT	7
WT	6
WT	8
WT	7
WT	6
WT	6
WT	6
WT	6
WT	7
WT	8
WT	6
WT	6
WT	6
WT	6
WT	4
WT	6
WT	6
WT	6
WT	7
WT	6
WT	6
WT	6
WT	5
WT	6
WT	6
WT	6
WT	6
WT	6
WT	6
WT	6
WT	6
WT	6
WT	6
WT	6
WT	6
WT	6
WT	6
WT	5
WT	6
WT	6
WT	6
WT	6
WT	6
WT	6
WT	7
WT	6
WT	6
WT	6
WT	6
WT	6
WT	7
WT	6
WT	6
WT	5
WT	5
WT	6
WT	6
WT	6
WT	6
WT	6
WT	6
WT	5
WT	5
WT	6
WT	6
WT	6
WT	7
WT	6
WT	6
WT	6
WT	6
WT	7
WT	6
WT	6
WT	6
WT	6
WT	6
WT	9
WT	6
WT	7
WT	7
WT	7
WT	6
WT	6
WT	6
WT	6
WT	2
WT	6
WT	6
WT	2
WT	7
WT	4
WT	5
WT	6
WT	6
WT	6
WT	3
WT	6
WT	6
WT	6
WT	5
WT	6
WT	6
WT	4
WT	6
WT	6
WT	5
WT	6
WT	9
WT	6
WT	8
WT	7
WT	7
WT	6
WT	7
WT	6
WT	6
WT	6
WT	6
WT	6
WT	6
WT	9
WT	7
WT	7
WT	6
WT	8
WT	9
WT	6
WT	8
WT	7
WT	6
WT	6
WT	7
WT	5
WT	3
WT	6
WT	6
WT	7
WT	7
WT	7
WT	6
WT	7
WT	8
WT	5
WT	7
WT	6
WT	6
WT	7
WT	6
WT	9
WT	3
WT	7
WT	4
WT	4
WT	6
WT	6
WT	6
WT	8
WT	6
WT	7
WT	6
WT	7
WT	6
WT	7
WT	6
WT	5
WT	6
WT	6
WT	2
WT	5
WT	3
WT	7
WT	6
WT	6
WT	6
WT	5
WT	7
WT	7
WT	7
WT	7
WT	7
WT	6
WT	7
WT	9
WT	9
WT	8
WT	6
WT	6
WT	6
WT	7
WT	5
WT	9
WT	6
WT	6
WT	7
WT	6
WT	7
WT	4
WT	6
WT	5
WT	2
WT	8
WT	6
WT	8
WT	6
WT	6
WT	8
WT	7
WT	6
WT	6
WT	6
WT	7
WT	5
WT	5
WT	5
WT	6
WT	6
WT	6
WT	6
WT	8
WT	7
WT	7
WT	7
WT	6
WT	6
WT	7
WT	7
WT	6
WT	6
WT/skeIR1	6
WT/skeIR1	6
WT/skeIR1	6
WT/skeIR1	5
WT/skeIR1	6
WT/skeIR1	5
WT/skeIR1	6
WT/skeIR1	6
WT/skeIR1	6
WT/skeIR1	6
WT/skeIR1	6
WT/skeIR1	6
WT/skeIR1	5
WT/skeIR1	6
WT/skeIR1	5
WT/skeIR1	6
WT/skeIR1	6
WT/skeIR1	6
WT/skeIR1	6
WT/skeIR1	6
WT/skeIR1	5
WT/skeIR1	6
WT/skeIR1	6
WT/skeIR1	6
WT/skeIR1	6
WT/skeIR1	6
WT/skeIR1	6
WT/skeIR1	6
WT/skeIR1	6
WT/skeIR1	6
WT/skeIR1	6
WT/skeIR1	6
WT/skeIR1	6
WT/skeIR1	6
WT/skeIR1	6
WT/skeIR1	6
WT/skeIR1	6
WT/skeIR1	6
WT/skeIR1	6
WT/skeIR1	6
WT/skeIR1	6
WT/skeIR1	6
WT/skeIR1	5
WT/skeIR1	6
WT/skeIR1	6
WT/skeIR1	6
WT/skeIR1	6
WT/skeIR1	6
WT/skeIR1	6
WT/skeIR1	6
WT/skeIR1	6
WT/skeIR1	6
WT/skeIR1	6
WT/skeIR1	6
WT/skeIR1	6
WT/skeIR1	5
WT/skeIR1	6
WT/skeIR1	6
WT/skeIR1	6
WT/skeIR1	6
WT/skeIR1	6
WT/skeIR1	6
WT/skeIR1	6
WT/skeIR1	6
WT/skeIR1	6
WT/skeIR1	6
WT/skeIR1	6
WT/skeIR1	6
WT/skeIR1	5
WT/skeIR1	6
WT/skeIR1	6
WT/skeIR1	6
WT/skeIR1	6
WT/skeIR1	6
WT/skeIR1	6
WT/skeIR1	6
WT/skeIR1	6
WT/skeIR1	6
WT/skeIR1	6
WT/skeIR1	6
[truncated: 5,901 more rows]

## Sheet: #DAPI bodies_Fig1F,3D,4G&S6B
genotype	#DAPI bodies per nucleus	#Ring-like chromosome structures per nucleus
WT	6	0
WT	6	0
WT	6	0
WT	6	0
WT	6	0
WT	6	0
WT	6	0
WT	6	0
WT	6	0
WT	6	0
WT	6	0
WT	6	0
WT	6	0
WT	6	0
WT	6	0
WT	5	0
WT	6	0
WT	6	0
WT	6	0
WT	6	0
WT	6	0
WT	6	0
WT	6	1
WT	6	0
WT	6	1
WT	6	0
WT	6	0
WT	6	0
WT	6	0
WT	6	0
WT	6	0
WT	6	0
WT	6	0
WT	6	0
WT	6	0
WT	6	0
WT	6	0
WT	6	1
WT	6	0
WT	6	0
WT	6	0
WT	6	0
WT	6	0
WT	6	0
WT	6	0
WT	6	0
WT	6	0
WT	6	0
WT	6	0
WT	6	0
WT	6	0
WT	6	0
WT	6	0
WT	6	0
WT	6	0
WT	6	0
WT	6	0
WT	6	0
WT	6	1
WT	6	0
WT	6	0
WT	6	0
WT	6	0
WT	6	0
WT	6	0
WT	6	0
WT	6	0
WT	6	0
WT	5	0
WT	6	0
WT	6	0
WT	6	0
WT	6	0
WT	6	0
WT	6	0
WT	6	0
WT	6	0
WT	6	0
WT	6	0
WT	6	0
WT	6	0
WT	6	0
WT	6	0
WT	6	0
WT	6	0
WT	6	0
WT	6	0
WT	6	0
WT	6	0
WT	6	0
WT	6	0
WT	6	0
WT	6	0
WT	6	0
WT	6	0
WT	6	0
WT	6	0
WT	6	0
WT	6	0
WT	6	0
WT	6	0
WT	6	0
WT	6	0
WT	7	0
WT	6	0
WT	6	0
WT	6	0
WT	6	0
WT	6	0
WT	6	0
WT	6	0
WT	6	0
WT	6	0
WT	6	0
WT	6	2
WT	7	2
WT	7	1
WT	6	0
WT	6	1
WT	6	0
WT	6	0
WT	6	0
WT	6	0
WT	6	0
WT	6	0
WT	6	0
WT	6	1
WT	6	0
WT	6	0
WT	6	0
WT	6	0
WT	6	0
WT	6	0
WT	6	0
WT	6	0
WT	6	0
WT	6	0
WT	6	0
WT	6	0
WT	6	0
WT	6	0
WT	6	0
WT	6	0
WT	6	0
WT	6	0
WT	6	0
WT	6	0
WT	6	0
WT	6	0
WT	6	0
WT	6	0
WT	6	0
WT	6	0
WT	6	0
WT	6	0
WT	6	1
WT	6	0
WT	6	0
WT	6	0
WT	6	0
WT	6	0
WT	5	0
WT	6	0
WT	5	0
WT	6	0
WT	6	0
WT	5	0
WT	6	0
WT	5	0
WT	6	0
WT	5	0
WT	6	0
WT	4	0
WT	5	0
WT	5	0
WT	6	0
WT	6	0
WT	6	0
WT	6	0
WT	6	0
WT	6	0
WT	6	0
WT	6	0
WT	6	0
WT	6	0
WT	6	0
WT	6	0
WT	6	0
WT	6	0
WT	6	0
WT	6	0
WT	6	1
WT	6	0
WT	6	0
WT	6	0
WT	6	0
WT	6	0
WT	6	0
WT	6	0
WT	6	0
WT	6	0
WT	6	0
WT	6	0
WT	6	0
WT	6	0
WT	6	0
WT	6	0
WT	6	0
WT	6	0
WT	6	0
WT	6	0
WT	6	0
WT	6	0
WT	6	0
WT	6	0
WT	6	0
WT	6	0
WT	6	0
WT	6	0
WT	6	0
WT	6	0
WT	6	0
WT	6	0
WT	6	0
WT	6	0
WT	6	0
WT	6	0
WT	6	0
WT	6	0
WT	6	0
WT	6	0
WT	6	0
WT	6	0
WT	6	0
WT	6	0
WT	6	0
WT	6	0
WT	6	0
WT	6	0
WT/skeIR1	6	0
WT/skeIR1	6	0
WT/skeIR1	6	0
WT/skeIR1	6	0
WT/skeIR1	6	0
WT/skeIR1	6	0
WT/skeIR1	6	0
WT/skeIR1	6	0
WT/skeIR1	6	0
WT/skeIR1	6	0
WT/skeIR1	6	0
WT/skeIR1	6	0
WT/skeIR1	6	0
WT/skeIR1	6	0
WT/skeIR1	5	0
WT/skeIR1	6	0
WT/skeIR1	6	0
WT/skeIR1	6	0
WT/skeIR1	6	0
WT/skeIR1	5	0
WT/skeIR1	6	0
WT/skeIR1	6	0
WT/skeIR1	6	0
WT/skeIR1	6	0
WT/skeIR1	6	0
∆114	10	0
∆114	9	0
∆114	10	1
∆114	7	1
∆114	6	0
∆114	11	0
∆114	8	1
∆114	9	2
∆114	11	0
∆114	10	0
∆114	9	1
∆114	7	1
∆114	8	0
∆114	8	0
∆114	8	0
∆114	7	1
∆114	7	1
∆114	7	0
∆114	7	0
∆114	8	0
∆114	8	0
∆114	8	0
∆114	8	0
∆114	10	0
∆114	10	0
∆114	8	0
∆114	7	0
∆114	8	0
∆114	7	0
∆114	9	0
∆114	9	0
∆114	8	0
∆114	8	0
∆114	8	0
∆114	7	0
∆114	10	0
∆114	9	0
∆114	7	0
∆114	8	0
∆114	8	0
∆114	8	0
∆114	7	0
∆114	9	0
∆114	8	0
∆114	8	0
∆114/skeIR1	6	0
∆114/skeIR1	6	0
∆114/skeIR1	6	0
∆114/skeIR1	6	1
∆114/skeIR1	6	1
∆114/skeIR1	6	0
∆114/skeIR1	6	0
∆114/skeIR1	6	0
∆114/skeIR1	6	0
∆114/skeIR1	6	1
∆114/skeIR1	6	0
∆114/skeIR1	6	0
∆114/skeIR1	6	1
∆114/skeIR1	6	4
∆114/skeIR1	6	1
∆114/skeIR1	6	0
∆114/skeIR1	6	1
∆114/skeIR1	6	1
∆114/skeIR1	6	1
∆114/skeIR1	6	0
∆114/skeIR1	6	0
∆114/skeIR1	6	0
∆114/skeIR1	6	2
∆114/skeIR1	6	0
∆114/skeIR1	6	0
∆114/skeIR1	6	0
∆114/skeIR1	6	1
∆114/skeIR1	6	0
∆114/skeIR1	6	0
∆114/skeIR1	6	0
∆114/skeIR1	6	0
∆114/skeIR1	6	0
∆114/skeIR1	6	0
∆114/skeIR1	6	1
∆114/skeIR1	6	0
∆114/skeIR1	6	0
∆114/skeIR1	6	1
∆114/skeIR1	6	1
∆114/skeIR1	6	0
∆114/skeIR1	6	0
∆114/skeIR1	6	0
∆114/skeIR1	6	0
∆114/skeIR1	6	0
∆114/skeIR1	6	3
∆114/skeIR1	6	0
∆114/skeIR1	6	1
∆114/skeIR1	6	0
∆114/skeIR1	6	0
∆114/skeIR1	6	0
∆114/skeIR1	6	1
WT(NP)	6	0
WT(NP)	6	0
WT(NP)	6	0
WT(NP)	6	0
WT(NP)	6	0
WT(NP)	6	0
WT(NP)	6	0
WT(NP)	6	0
WT(NP)	6	0
WT(NP)	6	0
WT(NP)	6	0
WT(NP)	6	0
WT(NP)	6	0
WT(NP)	6	0
WT(NP)	6	0
WT(NP)	6	0
WT(NP)	6	0
WT(NP)	6	0
WT(NP)	6	0
WT(NP)	6	0
WT(NP)	6	0
WT(NP)	6	0
WT(NP)	6	0
WT(NP)	5	0
WT(NP)	6	0
WT(NP)	6	0
WT(NP)	6	0
WT(NP)	6	0
WT(NP)	6	0
WT(NP)	6	0
WT(NP)	6	0
WT(NP)	6	0
WT(NP)	6	0
WT(NP)	6	0
WT(NP)	6	0
WT(NP)	6	0
WT(NP)	6	0
WT(NP)	6	0
WT(NP)	6	0
WT(NP)	6	0
WT(NP)	6	0
WT(NP)	6	0
WT(NP)	6	0
WT(NP)	6	0
WT(NP)/hT2	6	0
WT(NP)/hT2	6	0
WT(NP)/hT2	6	1
WT(NP)/hT2	6	0
WT(NP)/hT2	6	0
WT(NP)/hT2	6	0
WT(NP)/hT2	6	0
WT(NP)/hT2	6	0
WT(NP)/hT2	6	0
WT(NP)/hT2	6	0
WT(NP)/hT2	6	0
WT(NP)/hT2	6	0
WT(NP)/hT2	6	0
WT(NP)/hT2	6	0
WT(NP)/hT2	6	0
WT(NP)/hT2	6	0
WT(NP)/hT2	6	0
WT(NP)/hT2	6	0
∆114(fromhT2)	7	0
∆114(fromhT2)	6	0
∆114(fromhT2)	7	0
∆114(fromhT2)	7	0
∆114(fromhT2)	9	0
∆114(fromhT2)	8	0
∆114(fromhT2)	6	0
∆114(fromhT2)	7	1
∆114(fromhT2)	7	0
∆114(fromhT2)	8	0
∆114(fromhT2)	10	0
∆114(fromhT2)	7	0
∆114(fromhT2)	10	0
∆114(fromhT2)	7	0
∆114(fromhT2)	9	0
∆114(fromhT2)	10	0
∆114(fromhT2)	8	1
∆114(fromhT2)	6	0
∆114(fromhT2)	9	0
∆114(fromhT2)	10	0
∆114(fromhT2)	10	0
∆114(fromhT2)	9	0
∆114(fromhT2)	8	0
∆114(fromhT2)	8	0
∆114(fromhT2)	6	0
∆114(fromhT2)	7	2
∆114(fromhT2)	8	0
∆114(fromhT2)	7	0
∆114(fromhT2)	6	2
∆114(fromhT2)	8	1
∆114(fromhT2)	7	0
∆114(fromhT2)	7	0
∆114(fromhT2)	7	0
∆114(fromhT2)	8	0
∆114(fromhT2)	10	0
∆114(fromhT2)	8	0
∆114(fromhT2)	8	0
∆114(fromhT2)	9	0
∆114(fromhT2)	9	0
∆114(fromhT2)	9	0
∆114(fromhT2)	8	0
∆114(fromhT2)	8	0
∆114(fromhT2)	8	0
∆114(fromhT2)	8	0
∆114(fromhT2)	10	0
∆114(fromhT2)	8	0
∆114(fromhT2)	11	0
∆114(fromhT2)	8	0
∆114(fromhT2)	8	0
∆114(fromhT2)	10	0
∆114(fromhT2)	9	0
∆114(fromhT2)	6	0
∆114(fromhT2)	9	0
∆114(fromhT2)	8	0
∆114(fromhT2)	10	1
∆114(fromhT2)	10	0
∆114(fromhT2)	8	3
∆114(fromhT2)	8	0
∆114(fromhT2)	9	1
∆114(fromhT2)	9	0
∆114(fromhT2)	9	0
∆114(fromhT2)	9	1
∆114(fromhT2)	8	0
∆114(fromhT2)	8	0
∆114/hT2	5	0
∆114/hT2	6	0
∆114/hT2	6	0
∆114/hT2	6	1
∆114/hT2	7	1
∆114/hT2	5	0
∆114/hT2	8	1
∆114/hT2	6	0
∆114/hT2	6	0
∆114/hT2	6	0
∆114/hT2	6	0
∆114/hT2	6	0
∆114/hT2	6	0
∆114/hT2	6	0
∆114/hT2	6	1
∆114/hT2	7	0
∆114/hT2	7	0
∆114/hT2	7	0
∆114/hT2	7	0
∆114/hT2	6	0
∆114/hT2	7	0
10SD	6	0
10SD	6	0
10SD	6	0
10SD	6	0
10SD	6	0
10SD	7	0
10SD	6	0
10SD	6	0
10SD	6	0
10SD	6	0
10SD	6	0
10SD	6	0
10SD	6	0
10SD	6	0
10SD	6	0
10SD	3	0
10SD	6	0
10SD	6	1
10SD	6	0
10SD	6	0
10SD	6	0
10SD	6	0
10SD	6	0
10SD	6	0
10SD	6	0
10SD	6	0
10SD	6	0
10SD	6	0
10SD	6	0
10SD	6	0
10SD	5	1
10SD	6	0
10SD	6	0
10SD	6	0
10SD	6	0
10SD	6	0
10SD	6	0
10SD	6	0
10SD	7	1
10SD	6	0
10SD	6	0
10SD	6	0
10SD	6	0
10SD	6	0
10SD	6	0
10SD	6	0
10SD	6	0
10SD	6	0
10SD	6	0
10SD	6	0
10SD	6	0
10SD	5	0
10SD	6	0
10SD	5	0
10SD	6	0
10SD	5	0
10SD	6	0
10SD	6	0
10SD	6	0
10SD	5	0
10SD	6	0
10SD	6	0
10SD	6	0
10SD	6	0
10SD	5	0
10SD	6	1
10SD	5	0
10SD	6	0
10SD	6	1
10SD	5	2
10SD	6	0
10SD	6	0
10SD	6	0
10SD	6	0
10SD	6	0
10SD	6	0
10SD	6	0
10SD	6	0
10SD	6	0
10SD	6	0
10SD	6	0
10SD	6	0
10SD	6	0
10SD	6	2
10SD	6	0
10SD	6	0
10SD	6	0
10SD	6	1
10SD	6	0
10SD	6	0
10SD	5	0
10SD	6	0
10SD	6	1
10SD	6	0
10SD	5	0
10SD	6	0
10SD	6	1
10SD	6	0
10SD	6	2
10SD	6	0
10SD	6	0
10SA	6	0
10SA	6	0
10SA	6	0
10SA	6	0
10SA	6	1
10SA	6	0
10SA	6	2
10SA	6	0
10SA	6	2
10SA	6	0
10SA	6	0
10SA	6	0
10SA	6	2
10SA	6	0
10SA	6	0
10SA	6	0
10SA	6	1
10SA	6	0
10SA	5	1
10SA	6	0
10SA	6	0
10SA	6	0
10SA	6	0
10SA	7	0
10SA	6	0
10SA	6	0
10SA	6	0
10SA	6	2
10SA	6	1
10SA	6	1
10SA	6	2
10SA	6	0
10SA	6	3
10SA	6	0
10SA	6	1
10SA	6	1
10SA	6	0
10SA	6	0
10SA	6	1
10SA	5	0
10SA	6	1
10SA	6	0
10SA	6	1
10SA	6	1
10SA	6	0
10SA	6	0
10SA	6	0
10SA	6	0
10SA	6	0
10SA	6	0
10SA	6	0
10SA	6	0
10SA	6	0
10SA	6	0
10SA	6	0
10SA	6	0
10SA	6	0
10SA	6	0
10SA	6	0
10SA	6	0
10SA	6	0
10SA	6	0
10SA	6	0
10SA	6	2
10SA	6	1
10SA	6	1
10SA	6	1
10SA	6	0
10SA	6	0
10SA	6	0
10SA	6	0
10SA	6	2
10SA	6	0
10SA	6	0
10SA	6	0
10SA	5	0
10SA	6	0
10SA	6	1
10SA	6	0
10SA	6	1
10SA	6	0
10SA	6	0
10SA	5	0
10SA	6	0
10SA	5	0
10SA	5	2
10SA	6	0
10SA	6	0
10SA	6	0
10SA	6	0
10SA	6	0
10SA	6	0
10SA	6	1
10SA	6	0
10SA	6	0
10SA	6	0
10SA	6	0
10SA	6	0
10SA	6	0
10SA	6	0
10SA	6	0
10SA	6	0
10SA	6	0
10SA	6	0
10SA	6	0
10SA	6	0
10SA	7	0
10SA	6	0
10SA	6	0
10SA	6	0
10SA	6	0
10SA	6	0
10SA	6	0
10SA	6	0
10SA	6	0
10SA	5	0
10SA	6	0
10SA	6	0
10SA	5	0
10SA	6	0
10SA	6	1
10SA	6	0
10SA	6	0
10SA	6	1
10SA	6	0
10SA	6	0
10SA	6	0
10SA	6	0
10SA	6	0
10SA	6	0
10SA	6	0
10SA	6	1
10SA	6	0
10SA	6	0
10SA	6	1
10SA	6	0
10SA	6	0
10SA	6	0
10SA	6	0
10SA	6	0
10SA	6	0
10SA	6	0
10SA	6	1
10SA	6	0
10SA	6	0
10SA	6	1
10SA	6	0
10SA	6	0
10SA	6	0
10SA	6	1
10SA	6	0
10SA	6	0
10SA	6	2
10SA	6	0
10SA	6	0
10SA	6	0
10SA	6	2
10SA	6	0
10SA	6	0
10SA	6	0
10SA	6	1
10SA	6	0
10SA	6	0
10SA	6	0
10SA	6	0
10SA	6	0
10SA	6	1
10SA	6	0
10SA	6	0
10SA	6	0
10SA	6	0
10SA	6	1
10SA	6	2
10SA	6	0
10SA	6	1
10SA	6	0
10SA	6	0
10SA	6	1
10SA	6	0
10SA	6	1
10SA	6	0
10SA	6	0
10SA	6	0
10SA	5	1
10SA	6	0
10SA	6	0
10SA	6	0
10SA	6	0
10SA	6	0
10SA	6	1
10SA	6	0
10SA	6	0
10SA	6	0
10SA	6	0
10SA	6	0
10SA	6	0
10SA	6	0
10SA	6	0
10SA	6	0
10SA	6	0
10SA	6	0
10SA	6	0
10SA	6	0
10SA	6	0
10SA	6	0
10SA	6	0
10SA	6	0
10SA	6	0
10SA	6	0
5SD	6	0
5SD	6	0
5SD	5	0
5SD	6	0
5SD	6	0
5SD	6	0
5SD	6	1
5SD	6	0
5SD	6	0
5SD	6	0
5SD	6	0
5SD	6	0
5SD	6	0
5SD	6	0
5SD	6	0
5SD	6	0
5SD	6	0
5SD	5	0
5SD	6	0
5SD	6	1
5SD	6	0
5SD	6	0
5SD	6	0
5SD	6	0
5SD	6	1
5SD	6	1
5SD	6	0
5SD	6	0
5SD	5	0
5SD	6	0
5SD	6	1
5SA	6	0
5SA	6	0
5SA	6	0
5SA	6	2
5SA	6	0
5SA	6	0
5SA	6	1
5SA	6	0
5SA	6	0
5SA	6	0
5SA	6	0
5SA	6	0
5SA	6	1
5SA	6	0
5SA	6	1
5SA	5	0
5SA	6	0
5SA	5	0
5SA	5	0
5SA	6	0
5SA	6	0
5SA	6	0
5SA	6	0
5SA	6	0
5SA	6	0
5SA	5	0
5SA	6	0
5SA	6	0
5SA	6	0
∆patch1	6	0
∆patch1	6	0
∆patch1	6	0
∆patch1	6	0
∆patch1	6	0
∆patch1	6	0
∆patch1	6	0
∆patch1	6	0
∆patch1	5	0
∆patch1	6	0
∆patch1	5	0
∆patch1	6	0
∆patch1	6	0
∆patch1	6	0
∆patch1	6	0
∆patch1	6	0
∆patch1	6	0
∆patch1	6	0
∆patch1	6	0
∆patch1	6	0
∆patch1	6	0
∆patch1	6	0
∆patch1	6	0
∆patch1	6	0
∆patch1	6	0
∆patch1	6	0
∆patch1	6	0
∆patch1	6	0
∆patch1	6	0
∆patch1	6	0
∆patch1	6	0
∆patch1	6	0
∆patch1	6	0
∆patch1	6	0
∆patch1	6	0
∆patch1	6	0
∆patch1	6	0
∆patch1	6	0
∆patch1	6	0
∆patch1	6	0
∆patch1	6	0
∆patch1	6	0
∆patch1	6	0
∆patch1	6	0
∆patch1	6	0
∆patch1	6	0
∆patch1	6	0
∆patch1	6	0
∆patch1	6	0
∆patch1	6	0
∆patch1	6	0
∆patch1	6	0
∆patch1	6	0
∆patch1	6	0
∆patch1	6	0
∆patch1	6	0
∆patch1	5	0
∆patch1	6	0
∆patch1	6	0
∆patch1	6	0
∆patch1	6	0
∆patch1	6	0
∆patch1	6	1
∆patch1	6	0
∆patch1	6	0
∆patch1	6	0
∆patch1	5	0
∆patch1	6	0
∆patch1	6	0
∆patch1	6	0
∆patch1	6	0
∆patch1	6	0
∆patch1	6	0
∆patch1	6	0
∆patch1	6	0
∆patch1	6	0
∆patch1	6	0
∆patch1	6	0
∆patch1	6	0
∆patch1	6	0
∆patch1	6	0
∆patch1	6	1
∆patch1	6	0
∆patch1	6	0
∆patch1	6	0
∆patch1	7	0
∆patch1	6	0
∆patch1	6	0
∆patch1	6	0
∆patch1	6	0
∆patch1	6	0
∆patch1	6	0
∆patch1	6	0
∆patch1	6	0
∆patch1	6	0
∆patch1	6	1
∆patch1	6	0
∆patch1	6	2
∆patch2	6	0
∆patch2	6	0
∆patch2	6	0
∆patch2	6	1
∆patch2	6	1
∆patch2	6	0
∆patch2	5	0
∆patch2	6	0
∆patch2	6	0
∆patch2	6	0
∆patch2	6	0
∆patch2	6	0
∆patch2	6	0
∆patch2	6	0
∆patch2	6	2
∆patch2	6	0
∆patch2	6	0
∆patch2	6	0
∆patch2	6	0
∆patch2	6	0
∆patch2	5	0
∆patch2	6	0
∆patch2	6	0
∆patch2	6	0
∆patch2	6	0
∆patch2	6	0
∆patch2	5	0
∆patch2	5	0
∆patch2	6	0
∆patch2	6	0
∆patch2	6	0
∆patch2	6	0
∆patch2	6	0
∆patch2	4	0
∆patch2	6	0
∆patch2	6	0
∆patch2	5	0
∆patch2	6	0
∆patch2	5	0
∆patch2	6	0
∆patch2	6	0
∆patch2	6	0
∆patch2	6	0
∆patch2	5	0
∆patch2	6	0
∆patch2	5	0
∆patch2	6	0
∆patch2	5	0
∆patch3	5	0
∆patch3	6	0
∆patch3	6	0
∆patch3	6	1
∆patch3	6	0
∆patch3	5	0
∆patch3	6	0
∆patch3	6	0
∆patch3	6	0
∆patch3	5	0
∆patch3	6	0
∆patch3	6	0
∆patch3	6	0
∆patch3	6	0
∆patch3	6	0
∆patch3	6	2
∆patch3	6	0
∆patch3	5	0
∆patch3	6	0
∆patch3	6	0
∆patch3	5	0
∆patch3	6	0
∆patch3	6	0
∆patch3	6	0
∆patch3	6	0
∆patch3	6	0
∆patch3	5	0
∆patch3	5	0
∆patch4	6	0
∆patch4	6	0
∆patch4	6	0
∆patch4	6	0
∆patch4	6	0
∆patch4	5	0
∆patch4	5	0
∆patch4	6	0
∆patch4	6	0
∆patch4	6	1
∆patch4	6	0
∆patch4	6	0
∆patch4	6	0
∆patch4	6	0
∆patch4	6	0
∆patch4	6	0
∆patch4	6	0
∆patch4	6	0
∆patch4	6	0
∆patch4	6	0
∆patch4	6	0
∆patch4	6	0
∆patch4	6	0
∆patch4	7	0
∆patch4	6	0
∆patch4	6	0
∆patch4	6	1
∆patch4	6	0
∆patch4	6	0
∆patch4	6	0
∆patch4	6	0
∆patch4	6	0
∆patch4	6	0
∆patch4	6	0
∆patch4	6	0
∆patch4	6	0
∆patch4	6	0
∆patch4	6	0
∆patch4	6	0
∆patch4	6	0
∆patch4	6	0
∆patch4	6	0
∆patch4	6	0
∆patch4	6	0
∆patch4	6	0
∆patch4	6	0
∆patch4	6	0
∆patch4	6	0
∆patch4	6	0
∆patch4	6	0
∆patch4	6	0
∆patch4	6	1
∆patch4	6	0
∆patch4	6	0
∆patch4	6	1
∆patch4	6	0
∆patch4	6	0
∆patch4	6	0
∆patch4	6	0
∆patch4	6	0
∆patch4	6	0
∆patch4	6	0
∆patch4	6	1
∆patch4	6	0
∆patch5	6	0
∆patch5	6	1
∆patch5	6	0
∆patch5	6	1
∆patch5	6	0
∆patch5	6	1
∆patch5	6	1
∆patch5	6	0
∆patch5	6	0
∆patch5	6	0
∆patch5	6	1
∆patch5	6	1
∆patch5	6	0
∆patch5	6	0
∆patch5	6	0
∆patch5	6	0
∆patch5	6	0
∆patch5	6	1
∆patch5	6	0
∆patch5	6	1
∆patch5	6	1
∆patch5	6	0
∆patch5	6	0
∆patch5	6	0
∆patch5	6	1
∆patch5	6	0
∆patch5	6	0
9FA	6	0
9FA	7	1
9FA	7	0
9FA	8	0
9FA	7	0
9FA	7	0
9FA	7	0
9FA	6	0
9FA	7	0
9FA	6	0
9FA	8	0
9FA	7	0
9FA	10	0
9FA	8	1
9FA	7	0
9FA	7	0
9FA	8	0
9FA	7	0
9FA	7	0
9FA	7	0
9FA	7	1
9FA	6	0
9FA	7	0
9FA	8	0
9FA	8	0
9FA	8	0
9FA	7	0
9FA	7	0
9FA	7	0
9FA	6	0
9FA/skeIR1	6	0
9FA/skeIR1	6	0
9FA/skeIR1	6	2
9FA/skeIR1	6	0
9FA/skeIR1	6	0
9FA/skeIR1	6	0
9FA/skeIR1	6	0
9FA/skeIR1	6	0
9FA/skeIR1	6	0
9FA/skeIR1	6	0
9FA/skeIR1	6	0
9FA/skeIR1	6	0
9FA/skeIR1	6	0
9FA/skeIR1	6	0
9FA/skeIR1	6	1
9FA/skeIR1	6	1
9FA/skeIR1	6	0
9FA/skeIR1	6	0
9FA/skeIR1	6	0
9FA/skeIR1	6	1
9FA/skeIR1	6	0
9FA/skeIR1	6	0
9FA/skeIR1	6	1
9FA/skeIR1	6	0
9FA/skeIR1	6	1
9FA/skeIR1	6	0
9FA/skeIR1	6	0
9FA/skeIR1	6	0
9FA/skeIR1	6	0
9FA/skeIR1	6	1
9FA/skeIR1	6	0
9FA/skeIR1	6	0
9FA/skeIR1	6	0
9FA/skeIR1	6	0
9FA/skeIR1	6	2
9FA/skeIR1	6	0
9FA/skeIR1	6	0
9FA/skeIR1	6	1
9FA/skeIR1	6	0
9FA/skeIR1	6	1

## Sheet: COSA-1-CO distances_Fig2&S7B
genotype	metric	normalized distance between foci
WT	COSA-1	1
WT	COSA-1	0.769035
WT	COSA-1	0.945474
WT	COSA-1	0.683552
∆114	COSA-1	0.0930662
∆114	COSA-1	0.192837
∆114	COSA-1	0.341171
∆114	COSA-1	0.370728
∆114	COSA-1	0.133876
∆114	COSA-1	0.455178
∆114	COSA-1	0.458881
∆114	COSA-1	0.133842
∆114	COSA-1	0.647783
∆114	COSA-1	0.2721
∆114	COSA-1	0.802631
∆114	COSA-1	0.419613
∆114	COSA-1	0.485731
∆114	COSA-1	0.170833
∆114	COSA-1	0.108721
∆114	COSA-1	0.751079
∆114	COSA-1	0.505375
∆114	COSA-1	0.176898
∆114	COSA-1	0.258894
∆114	COSA-1	0.129439
∆114	COSA-1	0.396846
∆114	COSA-1	0.198395
∆114	COSA-1	0.510404
∆114	COSA-1	0.157028
∆114	COSA-1	0.632621
∆114	COSA-1	0.550639
∆114	COSA-1	0.167586
∆114	COSA-1	0.596852
∆114	COSA-1	0.75013
∆114	COSA-1	0.235858
∆114	COSA-1	0.110124
∆114	COSA-1	0.418467
∆114	COSA-1	0.712489
∆114	COSA-1	0.198396
∆114	COSA-1	0.178638
∆114	COSA-1	0.178678
∆114	COSA-1	0.0961551
∆114	COSA-1	0.453333
∆114	COSA-1	0.0824234
∆114	COSA-1	0.580446
∆114	COSA-1	0.569923
∆114	COSA-1	0.290368
∆114	COSA-1	0.362567
∆114	COSA-1	0.139339
∆114	COSA-1	0.730101
∆114	COSA-1	0.526235
∆114	COSA-1	0.319481
∆114	COSA-1	0.146952
∆114	COSA-1	0.141962
∆114	COSA-1	0.236606
∆114	COSA-1	0.279736
∆114	COSA-1	0.25318
∆114	COSA-1	0.0542532
∆114	COSA-1	0.313171
∆114	COSA-1	0.248517
∆114	COSA-1	0.74372
∆114	COSA-1	0.186935
∆114	COSA-1	0.226528
∆114	COSA-1	0.823928
∆114	COSA-1	0.294449
∆114	COSA-1	0.141793
∆114	COSA-1	0.134391
∆114	COSA-1	0.256595
∆114	COSA-1	0.0855014
∆114	COSA-1	0.795384
∆114	COSA-1	0.579868
∆114	COSA-1	0.558188
∆114	COSA-1	0.0912376
∆114	COSA-1	0.312693
∆114	COSA-1	0.241489
∆114	COSA-1	0.152391
∆114	COSA-1	0.152316
∆114	COSA-1	0.447381
∆114	COSA-1	0.231772
∆114	COSA-1	0.730686
∆114	COSA-1	0.244209
∆114	COSA-1	0.162808
∆114	COSA-1	0.244208
∆114	COSA-1	0.463056
∆114	COSA-1	0.148625
∆114	COSA-1	0.267498
∆114	COSA-1	0.171268
∆114	COSA-1	0.326941
∆114	COSA-1	0.473484
∆114	COSA-1	0.270587
∆114	COSA-1	0.120589
∆114	COSA-1	0.15112
∆114	COSA-1	0.149367
∆114	COSA-1	0.665914
∆114	COSA-1	0.231788
∆114	COSA-1	0.331393
∆114	COSA-1	0.372734
∆114/skeIR1	COSA-1	0.566921
∆114/skeIR1	COSA-1	0.50765
∆114/skeIR1	COSA-1	0.512659
∆114/skeIR1	COSA-1	0.762452
∆114/skeIR1	COSA-1	0.707894
∆114/skeIR1	COSA-1	0.85692
∆114/skeIR1	COSA-1	0.840108
∆114/skeIR1	COSA-1	0.851338
∆114/skeIR1	COSA-1	0.193036
∆114/skeIR1	COSA-1	0.549407
∆114/skeIR1	COSA-1	0.779446
∆114/skeIR1	COSA-1	0.630554
∆114/skeIR1	COSA-1	0.481404
∆114/skeIR1	COSA-1	0.562071
∆114/skeIR1	COSA-1	0.599947
∆114/skeIR1	COSA-1	0.614974
∆114/skeIR1	COSA-1	0.460904
∆114/skeIR1	COSA-1	0.396035
∆114/skeIR1	COSA-1	0.396036
∆114/skeIR1	COSA-1	0.679193
10SD	COSA-1	0.735832
10SD	COSA-1	0.842801
10SD	COSA-1	0.61829
10SD	COSA-1	0.8356
10SD	COSA-1	0.708916
10SD	COSA-1	0.844595
10SD	COSA-1	0.455072
10SD	COSA-1	0.788209
10SD	COSA-1	0.663224
10SD	COSA-1	0.504704
10SD	COSA-1	0.857417
10SD	COSA-1	0.735281
10SD	COSA-1	0.859687
5SA	COSA-1	0.622856
5SA	COSA-1	0.652927
5SA	COSA-1	0.562522
5SA	COSA-1	0.708695
5SA	COSA-1	0.840096
5SA	COSA-1	0.542392
5SA	COSA-1	0.653985
5SA	COSA-1	0.840937
5SA	COSA-1	0.947446
5SA	COSA-1	0.977539
5SA	COSA-1	0.531101
5SA	COSA-1	0.838057
5SA	COSA-1	0.526819
5SA	COSA-1	0.887996
5SA	COSA-1	0.971562
5SA	COSA-1	0.915114
5SA	COSA-1	0.845174
5SA	COSA-1	0.810732
5SA	COSA-1	0.56832
5SA	COSA-1	0.783121
5SA	COSA-1	0.165261
5SA	COSA-1	0.150247
∆patch5	COSA-1	0.319744
∆patch5	COSA-1	0.33147
∆patch5	COSA-1	0.761429
∆patch5	COSA-1	0.608681
∆patch5	COSA-1	0.777682
∆patch5	COSA-1	0.584725
∆patch5	COSA-1	0.263581
∆patch5	COSA-1	0.685622
∆patch5	COSA-1	0.652815
∆patch5	COSA-1	0.299495
∆patch5	COSA-1	0.0898843
∆patch5	COSA-1	0.72273
∆patch5	COSA-1	0.755392
∆patch5	COSA-1	0.81656
∆patch5	COSA-1	0.382395
∆patch5	COSA-1	0.4693
∆patch5	COSA-1	0.788383
∆patch5	COSA-1	0.476479
∆patch5	COSA-1	0.916665
∆patch5	COSA-1	0.358332
∆patch5	COSA-1	0.344678
∆patch5	COSA-1	0.587978
∆patch5	COSA-1	0.422342
∆patch5	COSA-1	0.36664
∆patch5	COSA-1	0.367628
∆patch5	COSA-1	0.310828
9FA	COSA-1	0.110622
9FA	COSA-1	0.424055
9FA	COSA-1	0.147495
9FA	COSA-1	0.110625
9FA	COSA-1	0.180854
9FA	COSA-1	0.0683426
9FA	COSA-1	0.141518
9FA	COSA-1	0.679706
9FA	COSA-1	0.081372
9FA	COSA-1	0.130196
9FA	COSA-1	0.0813625
9FA	COSA-1	0.689346
9FA	COSA-1	0.248033
9FA	COSA-1	0.248008
9FA	COSA-1	0.220906
9FA	COSA-1	0.432863
9FA	COSA-1	0.256573
9FA	COSA-1	0.248022
9FA	COSA-1	0.353327
9FA	COSA-1	0.106606
9FA	COSA-1	0.320876
9FA	COSA-1	0.886465
9FA	COSA-1	0.157113
9FA	COSA-1	0.0942646
9FA	COSA-1	0.20137
9FA	COSA-1	0.115079
9FA	COSA-1	0.174177
9FA	COSA-1	0.147622
9FA	COSA-1	0.670891
9FA	COSA-1	0.174855
9FA	COSA-1	0.524743
9FA	COSA-1	0.165249
9FA	COSA-1	0.593977
9FA	COSA-1	0.176237
9FA	COSA-1	0.2155
9FA	WGS	0.590991
9FA	WGS	0.283304
9FA	WGS	0.109753
9FA	WGS	0.660233
9FA	WGS	0.208931
9FA	WGS	0.405286
9FA	WGS	0.160019
9FA	WGS	0.139551

## Sheet: Hexanediol_Fig5C
genotype	binned gonad length (normalized)	mean ratio of SYP-4:HA intensity on axis / nucleus
WT	0	0.584007
WT	0.1	0.602832
WT	0.2	0.593278
WT	0.3	0.584777
WT	0.4	0.602292
WT	0.5	0.595158
WT	0.6	0.612592
WT	0.7	0.645747
WT	0.8	0.646108
WT	0.9	0.558551
WT	1	0.594392
WT	0	0.558332
WT	0.1	0.559584
WT	0.2	0.564789
WT	0.3	0.577702
WT	0.4	0.572793
WT	0.5	0.579404
WT	0.6	0.587868
WT	0.7	0.571286
WT	0.8	0.576833
WT	0.9	0.568724
WT	1	0.680472
WT	0	0.594152
WT	0.1	0.56484
WT	0.2	0.571297
WT	0.3	0.590211
WT	0.4	0.586997
WT	0.5	0.582844
WT	0.6	0.581113
WT	0.7	0.587275
WT	0.8	0.554502
WT	0.9	0.562433
WT	1	2.60473
WT	0	0.57179
WT	0.1	0.587468
WT	0.2	0.570536
WT	0.3	0.571826
WT	0.4	0.587296
WT	0.5	0.583323
WT	0.6	0.571608
WT	0.7	0.578617
WT	0.8	0.578934
WT	0.9	0.568492
WT	1	0.560367
WT	0	0.579078
WT	0.1	0.605471
WT	0.2	0.580391
WT	0.3	0.599186
WT	0.4	0.59062
WT	0.5	0.586136
WT	0.6	0.584567
WT	0.7	0.580702
WT	0.8	0.557903
WT	0.9	0.543598
WT	1	0.464414
WT	0	0.615023
WT	0.1	0.656802
WT	0.2	0.658985
WT	0.3	0.63541
WT	0.4	0.646859
WT	0.5	0.643889
WT	0.6	0.647208
WT	0.7	0.657877
WT	0.8	0.653389
WT	0.9	0.623193
WT	1	0.580684
WT	0	0.614862
WT	0.1	0.617532
WT	0.2	0.607572
WT	0.3	0.607346
WT	0.4	0.627788
WT	0.5	0.630051
WT	0.6	0.637
WT	0.7	0.638229
WT	0.8	0.610003
WT	0.9	0.584739
WT	1	0.528921
WT	0	0.56026
WT	0.1	0.575092
WT	0.2	0.601755
WT	0.3	0.59585
WT	0.4	0.581884
WT	0.5	0.587487
WT	0.6	0.591897
WT	0.7	0.604802
WT	0.8	0.627519
WT	0.9	0.575908
WT	1	0.596032
WT	0	0.564742
WT	0.1	0.571906
WT	0.2	0.595584
WT	0.3	0.632509
WT	0.4	0.61623
WT	0.5	0.598647
WT	0.6	0.580302
WT	0.7	0.562053
WT	0.8	0.535323
WT	0.9	0.520287
WT	1	0.491671
WT	0	0.528516
WT	0.1	0.522944
WT	0.2	0.539891
WT	0.3	0.543398
WT	0.4	0.553869
WT	0.5	0.544049
WT	0.6	0.556029
WT	0.7	0.542619
WT	0.8	0.548885
WT	0.9	0.564022
WT	1	0.565993
WT	0	0.499962
WT	0.1	0.513077
WT	0.2	0.510602
WT	0.3	0.503314
WT	0.4	0.501508
WT	0.5	0.505924
WT	0.6	0.483207
WT	0.7	0.503264
WT	0.8	0.489154
WT	0.9	0.502162
WT	1	0.482276
WT	0	0.471687
WT	0.1	0.500075
WT	0.2	0.520052
WT	0.3	0.517874
WT	0.4	0.530835
WT	0.5	0.535125
WT	0.6	0.532187
WT	0.7	0.526731
WT	0.8	0.529944
WT	0.9	0.501947
WT	1	0.461854
WT	0	0.425094
WT	0.1	0.463475
WT	0.2	0.486617
WT	0.3	0.506404
WT	0.4	0.523424
WT	0.5	0.547172
WT	0.6	0.570739
WT	0.7	0.581936
WT	0.8	0.5543
WT	0.9	0.543007
WT	1	0.478454
WT	0	0.44295
WT	0.1	0.4563
WT	0.2	0.516669
WT	0.3	0.535936
WT	0.4	0.529956
WT	0.5	0.541821
WT	0.6	0.546876
WT	0.7	0.458985
WT	0.8	0.562014
WT	0.9	0.518379
WT	1	0.561952
WT	0	0.618105
WT	0.1	0.625405
WT	0.2	0.633147
WT	0.3	0.612646
WT	0.4	0.60726
WT	0.5	0.600855
WT	0.6	0.606073
WT	0.7	0.595098
WT	0.8	0.602984
WT	0.9	0.526214
WT	1	0.524791
WT	0	0.54418
WT	0.1	0.537326
WT	0.2	0.528158
WT	0.3	0.535736
WT	0.4	0.51977
WT	0.5	0.528788
WT	0.6	0.546954
WT	0.7	0.580378
WT	0.8	0.567262
WT	0.9	0.541011
WT	1	0.517776
WT	0	0.505347
WT	0.1	0.488582
WT	0.2	0.528354
WT	0.3	0.548235
WT	0.4	0.559822
WT	0.5	0.57384
WT	0.6	0.591607
WT	0.7	0.551723
WT	0.8	0.567304
WT	0.9	0.66475
WT	1	0.490724
WT	0	0.486271
WT	0.1	0.510794
WT	0.2	0.539028
WT	0.3	0.549238
WT	0.4	0.541067
WT	0.5	0.532222
WT	0.6	0.534309
WT	0.7	0.533992
WT	0.8	0.551649
WT	0.9	0.600277
WT	1	0.49704
WT	0	0.519232
WT	0.1	0.552114
WT	0.2	0.57067
WT	0.3	0.595177
WT	0.4	0.596607
WT	0.5	0.600628
WT	0.6	0.606303
WT	0.7	0.609799
WT	0.8	0.603742
WT	0.9	0.560052
WT	1	0.505422
WT	0	0.497179
WT	0.1	0.517386
WT	0.2	0.522368
WT	0.3	0.520455
WT	0.4	0.505441
WT	0.5	0.508792
WT	0.6	0.517375
WT	0.7	0.542406
WT	0.8	0.55904
WT	0.9	0.523014
WT	1	0.455235
WT	0	0.531576
WT	0.1	0.570694
WT	0.2	0.592194
WT	0.3	0.593393
WT	0.4	0.589824
WT	0.5	0.577812
WT	0.6	0.573846
WT	0.7	0.556434
WT	0.8	0.559914
WT	0.9	0.545694
WT	1	0.464713
WT	0	0.508583
WT	0.1	0.547241
WT	0.2	0.528247
WT	0.3	0.546748
WT	0.4	0.54964
WT	0.5	0.57041
WT	0.6	0.587793
WT	0.7	0.59598
WT	0.8	0.604239
WT	0.9	0.580816
WT	1	0.535196
WT	0	0.521695
WT	0.1	0.535176
WT	0.2	0.539891
WT	0.3	0.532088
WT	0.4	0.53454
WT	0.5	0.543452
WT	0.6	0.546912
WT	0.7	0.557641
WT	0.8	0.528769
WT	0.9	0.542607
WT	1	-0.028268
WT	0	0.547373
WT	0.1	0.575672
WT	0.2	0.566604
WT	0.3	0.568902
WT	0.4	0.556203
WT	0.5	0.545469
WT	0.6	0.554153
WT	0.7	0.542397
WT	0.8	0.548422
WT	0.9	0.533521
WT	1	0.520557
∆114	0	0.607076
∆114	0.1	0.629122
∆114	0.2	0.63298
∆114	0.3	0.621295
∆114	0.4	0.619724
∆114	0.5	0.621865
∆114	0.6	0.621086
∆114	0.7	0.609815
∆114	0.8	0.627089
∆114	0.9	0.647678
∆114	1	0.654721
∆114	0	0.60546
∆114	0.1	0.617296
∆114	0.2	0.609615
∆114	0.3	0.612635
∆114	0.4	0.613122
∆114	0.5	0.629683
∆114	0.6	0.623656
∆114	0.7	0.619538
∆114	0.8	0.59215
∆114	0.9	0.598827
∆114	1	0.557238
∆114	0	0.54161
∆114	0.1	0.539113
∆114	0.2	0.571206
∆114	0.3	0.543673
∆114	0.4	0.547068
∆114	0.5	0.553056
∆114	0.6	0.557985
∆114	0.7	0.532307
∆114	0.8	0.519763
∆114	0.9	0.486262
∆114	1	0.264825
∆114	0	0.673535
∆114	0.1	0.678715
∆114	0.2	0.648015
∆114	0.3	0.621529
∆114	0.4	0.605835
∆114	0.5	0.590923
∆114	0.6	0.56237
∆114	0.7	0.520956
∆114	0.8	0.468796
∆114	0.9	0.458975
∆114	1	0.407838
∆114	0	0.673983
∆114	0.1	0.678234
∆114	0.2	0.660953
∆114	0.3	0.657371
∆114	0.4	0.659585
∆114	0.5	0.653686
∆114	0.6	0.654641
∆114	0.7	0.633815
∆114	0.8	0.582958
∆114	0.9	0.589494
∆114	1	0.618507
∆114	0	0.482423
∆114	0.1	0.480737
∆114	0.2	0.481924
∆114	0.3	0.490216
∆114	0.4	0.497031
∆114	0.5	0.514143
∆114	0.6	0.527478
∆114	0.7	0.526885
∆114	0.8	0.485183
∆114	0.9	0.450196
∆114	1	0.482172
∆114	0	0.458136
∆114	0.1	0.452143
∆114	0.2	0.425764
∆114	0.3	0.443592
∆114	0.4	0.433235
∆114	0.5	0.432383
∆114	0.6	0.434867
∆114	0.7	0.442736
∆114	0.8	0.469183
∆114	0.9	0.424776
∆114	1	0.404367
∆114	0	0.487142
∆114	0.1	0.492435
∆114	0.2	0.491404
∆114	0.3	0.49444
∆114	0.4	0.507716
∆114	0.5	0.506096
∆114	0.6	0.504934
∆114	0.7	0.503339
∆114	0.8	0.492401
∆114	0.9	0.517919
∆114	1	0.451441
∆114	0	0.57187
∆114	0.1	0.575798
∆114	0.2	0.567824
∆114	0.3	0.564054
∆114	0.4	0.566577
∆114	0.5	0.578087
∆114	0.6	0.566419
∆114	0.7	0.554463
∆114	0.8	0.549715
∆114	0.9	0.561235
∆114	1	0.487313
∆114	0	0.480443
∆114	0.1	0.499428
∆114	0.2	0.518004
∆114	0.3	0.519844
∆114	0.4	0.515445
∆114	0.5	0.50596
∆114	0.6	0.481165
∆114	0.7	0.477509
∆114	0.8	0.428706
∆114	0.9	0.391085
∆114	1	0.333141
9FA	0	0.574428
9FA	0.1	0.573993
9FA	0.2	0.590118
9FA	0.3	0.589137
9FA	0.4	0.58543
9FA	0.5	0.565216
9FA	0.6	0.560287
9FA	0.7	0.566616
9FA	0.8	0.547549
9FA	0.9	0.552095
9FA	1	0.505024
9FA	0	0.465619
9FA	0.1	0.445535
9FA	0.2	0.433698
9FA	0.3	0.428963
9FA	0.4	0.429915
9FA	0.5	0.431103
9FA	0.6	0.418256
9FA	0.7	0.440986
9FA	0.8	0.424988
9FA	0.9	0.447428
9FA	1	0.43958
9FA	0	0.447978
9FA	0.1	0.45199
9FA	0.2	0.454153
9FA	0.3	0.454999
9FA	0.4	0.463398
9FA	0.5	0.505932
9FA	0.6	0.463543
9FA	0.7	0.469033
9FA	0.8	0.488131
9FA	0.9	0.526367
9FA	1	0.449129
9FA	0	0.516204
9FA	0.1	0.528934
9FA	0.2	0.523422
9FA	0.3	0.535093
9FA	0.4	0.548086
9FA	0.5	0.54216
9FA	0.6	0.550208
9FA	0.7	0.531754
9FA	0.8	0.53583
9FA	0.9	0.523312
9FA	1	0.48963
9FA	0	0.410425
9FA	0.1	0.41893
9FA	0.2	0.414679
9FA	0.3	0.418305
9FA	0.4	0.404587
9FA	0.5	0.412231
9FA	0.6	0.43086
9FA	0.7	0.446737
9FA	0.8	0.454855
9FA	0.9	0.443617
9FA	1	0.473242
9FA	0	0.574617
9FA	0.1	0.61559
9FA	0.2	0.581295
9FA	0.3	0.582824
9FA	0.4	0.574878
9FA	0.5	0.581193
9FA	0.6	0.585137
9FA	0.7	0.581143
9FA	0.8	0.561384
9FA	0.9	0.575016
9FA	1	0.494614
9FA	0	0.575853
9FA	0.1	0.601512
9FA	0.2	0.595284
9FA	0.3	0.590325
9FA	0.4	0.591626
9FA	0.5	0.596704
9FA	0.6	0.607703
9FA	0.7	0.599251
9FA	0.8	0.570383
9FA	0.9	-0.0478208
9FA	1	0.397856
9FA	0	0.607646
9FA	0.1	0.640509
9FA	0.2	0.627808
9FA	0.3	0.65086
9FA	0.4	0.647012
9FA	0.5	0.643577
9FA	0.6	0.640746
9FA	0.7	0.642975
9FA	0.8	0.648862
9FA	0.9	0.620407
9FA	1	0.58469
9FA	0	0.48201
9FA	0.1	0.512897
9FA	0.2	0.53594
9FA	0.3	0.521335
9FA	0.4	0.520376
9FA	0.5	0.524774
9FA	0.6	0.540375
9FA	0.7	0.554461
9FA	0.8	0.555486
9FA	0.9	0.542452
9FA	1	0.513641
9FA	0	0.511372
9FA	0.1	0.511871
9FA	0.2	0.527114
9FA	0.3	0.546332
9FA	0.4	0.54819
9FA	0.5	0.545373
9FA	0.6	0.554992
9FA	0.7	0.568504
9FA	0.8	0.531743
9FA	0.9	0.476004
9FA	1	0.371863

## Sheet: Broodcounts_FigS1&S2
genotype	total number of eggs	lethality [%]	males [%]
WT	231	-7.79221	0.401606
WT	334	-0.598802	0
WT	311	-5.14469	0
WT	248	-9.67742	0
WT	236	-4.66102	0
WT	230	3.04348	0.44843
WT	185	-11.3514	0
WT	251	-7.17131	0.371747
WT	201	-7.46269	0
WT	208	4.80769	0
WT	216	0.462963	0
WT	68	-1.47059	0
WT	171	-4.67836	0
WT	318	5.66038	0
WT	268	2.98507	0
WT	246	2.84553	0
WT	232	-4.74138	0.411523
WT	109	-11.9266	0
WT	275	-0.363636	0
WT	248	-6.04839	0
WT	230	-11.3043	0
WT	303	5.28053	0
WT	248	8.06452	0
WT	173	4.04624	0
WT/skeIR1	180	31.6667	0
WT/skeIR1	287	26.4808	0
WT/skeIR1	263	18.251	0
WT/skeIR1	239	22.5941	0
∆114	173	85.5491	28
∆114	159	90.566	40
∆114	174	93.1034	25
∆114	205	92.6829	26.6667
∆114	136	90.4412	53.8462
∆114	127	86.6142	35.2941
∆114	134	90.2985	38.4615
∆114	85	84.7059	53.8462
∆114	187	94.6524	40
∆114	180	93.8889	54.5455
∆114	158	91.1392	42.8571
∆114	202	91.0891	27.7778
∆114	259	91.5058	50
∆114	223	91.0314	40
∆114/skeIR1	256	19.1406	0
∆114/skeIR1	211	18.0095	0.578035
∆114/skeIR1	247	27.1255	1.66667
∆114/skeIR1	254	32.6772	0
∆114/skeIR1	259	26.2548	0
∆114/skeIR1	269	25.6506	0.5
∆114/skeIR1	265	26.7925	0
∆114/skeIR1	190	12.1053	0.598802
∆114/skeIR1	229	39.3013	0
WT(NP)	214	-5.14019	0
WT(NP)	201	-11.4428	0.446429
WT(NP)	249	7.63052	0.869565
WT(NP)	247	-3.64372	0
WT(NP)	220	7.27273	0
WT(NP)	146	8.90411	0
WT(NP)/hT2	147	73.4694	0
WT(NP)/hT2	106	77.3585	0
WT(NP)/hT2	80	77.5	0
WT(NP)/hT2	229	75.9825	0
WT(NP)/hT2	194	76.2887	0
∆114(from hT2)	122	96.7213	0
∆114(from hT2)	136	93.3824	55.5556
∆114(from hT2)	93	92.4731	14.2857
∆114(from hT2)	59	96.6102	50
∆114(from hT2)	158	95.5696	57.1429
∆114(from hT2)	16	56.25	0
∆114(from hT2)	149	87.2483	63.1579
∆114(from hT2)	95	92.6316	14.2857
∆114(from hT2)	162	85.1852	33.3333
∆114/hT2	41	97.561	0
∆114/hT2	206	83.4951	8.82353
∆114/hT2	238	80.6723	4.34783
∆114/hT2	253	82.2134	8.88889
∆114/hT2	132	84.0909	0
∆114/hT2	46	89.1304	0
∆114/hT2	222	83.7838	2.77778
∆114/hT2	72	81.9444	0
∆114/hT2	196	86.2245	0
∆114/hT2	238	80.2521	2.12766
∆114/hT2	148	82.4324	3.84615
∆114/hT2	182	86.2637	4
∆114/hT2	219	85.3881	12.5
∆114/hT2	121	95.0413	16.6667
5SD	284	7.74648	0
5SD	262	-9.54198	1.0453
5SD	135	-9.62963	0
5SD	138	-2.17391	0.70922
5SD	273	1.4652	1.48699
5SD	264	8.71212	0
5SD	244	6.96721	0.881057
5SA	293	4.09556	0.711744
5SA	247	2.42915	0
5SA	330	13.9394	0.704225
5SA	234	0.42735	0.858369
5SA	161	-17.3913	0.529101
5SA	214	12.6168	0.534759
5SA	238	12.605	0.480769
5SA	200	2	0.510204
10SD	269	5.20446	3.13725
10SD	272	10.6618	3.29218
10SD	89	11.236	5.06329
10SD	210	-0.952381	2.83019
10SD	196	13.2653	1.76471
10SD	98	13.2653	4.70588
10SD	312	6.73077	2.74914
10SD	250	11.6	2.26244
10SD	240	10.4167	0.930233
10SD	204	3.43137	1.52284
10SA	283	4.947	1.48699
10SA	159	0.628931	0.632911
10SA	181	10.4972	0.617284
10SA	164	5.4878	1.29032
10SA	157	36.3057	2
10SA	280	7.14286	0.384615
10SA	265	13.2075	2.17391
10SA	247	19.0283	1
10SA	55	14.5455	0
10SA	147	-49.6599	0.454545
10SA	103	0.970874	0.980392
10SA	186	6.45161	2.29885
10SA	223	0.896861	0.452489
10SA	88	18.1818	1.38889
10SA	222	-2.25225	0.881057
10SA	262	1.52672	1.16279
10SA	25	20	0
10SA	254	0.393701	2.7668
10SA	216	5.55556	1.47059
10SA	88	3.40909	1.17647
∆patch1	246	-1.62602	0
∆patch1	252	-8.33333	0
∆patch1	265	-6.79245	0.706714
∆patch1	225	-3.11111	0.431034
∆patch1	306	8.16993	0
∆patch1	284	4.57746	0.369004
∆patch1	235	-1.70213	0.83682
∆patch1	105	-4.7619	0
∆patch1	202	3.9604	0.515464
∆patch1	253	-3.95257	0
∆patch1	248	-5.64516	0.381679
∆patch2	145	3.44828	0.714286
∆patch2	246	4.87805	0.42735
∆patch2	143	3.4965	0
∆patch2	140	9.28571	0
∆patch2	222	-7.20721	0.840336
∆patch2	291	-6.87285	0.321543
∆patch3	271	2.21402	0
∆patch3	194	4.12371	3.22581
∆patch3	164	-0.609756	1.21212
∆patch3	54	20.3704	0
∆patch3	253	0.790514	0
∆patch3	209	-7.17703	0.446429
∆patch3	239	-7.94979	0
∆patch3	182	0.549451	0
∆patch4	205	-2.92683	0.947867
∆patch4	87	4.5977	0
∆patch4	55	32.7273	0
∆patch4	89	-6.74157	1.05263
∆patch4	126	-7.93651	0.735294
∆patch4	188	1.59574	0
∆patch4	245	0.816327	0.411523
∆patch4	246	-4.47154	0
∆patch4	296	-3.04054	0.327869
∆patch4	203	-1.97044	0.966184
∆patch4	198	2.0202	0
∆patch5	119	32.7731	6.25
∆patch5	223	36.7713	6.38298
∆patch5	173	36.9942	2.75229
∆patch5	255	42.3529	2.72109
∆patch5	283	38.1625	5.14286
∆patch5	207	45.4106	7.9646
∆patch5	248	43.1452	6.38298
∆patch5	244	29.0984	2.89017
∆patch5	246	27.2358	3.91061
∆patch5	252	48.0159	8.39695
9FA	193	84.456	26.6667
9FA	191	89.0052	23.8095
9FA	181	94.4751	30
9FA	105	99.0476	0

## Sheet: SYP-4_loading_FigS3D
genotype	binned gonad length (normalized)	Mean total SYP-4::HA intensity on axis
WT	0	0.840226
WT	0.1	1.14347
WT	0.2	1.3957
WT	0.3	1.27683
WT	0.4	0.933615
WT	0.5	1.30496
WT	0.6	1.28828
WT	0.7	1.33468
WT	0.8	1.24063
WT	0.9	1.49417
WT	1	1.68793
WT	0	0.674794
WT	0.1	0.838706
WT	0.2	0.733527
WT	0.3	0.762321
WT	0.4	0.74741
WT	0.5	0.799163
WT	0.6	0.786714
WT	0.7	1.22117
WT	0.8	1.30579
WT	0.9	1.21577
WT	1	0.752787
WT	0	0.720642
WT	0.1	0.736595
WT	0.2	0.796349
WT	0.3	0.765703
WT	0.4	0.750581
WT	0.5	1.21028
WT	0.6	1.50194
WT	0.7	1.51136
WT	0.8	1.41789
WT	0.9	1.45281
WT	1	1.11101
WT	0	0.570772
WT	0.1	0.590972
WT	0.2	0.706694
WT	0.3	0.705977
WT	0.4	0.580674
WT	0.5	0.97632
WT	0.6	1.27671
WT	0.7	1.30067
WT	0.8	1.55638
WT	0.9	1.17804
WT	1	1.16528
WT	0	0.765802
WT	0.1	0.763232
WT	0.2	0.953925
WT	0.3	0.842198
WT	0.4	0.744326
WT	0.5	1.15048
WT	0.6	1.63256
WT	0.7	1.96407
WT	0.8	1.66261
WT	0.9	1.74841
WT	1	1.72773
WT	0	0.721065
WT	0.1	0.775428
WT	0.2	0.851536
WT	0.3	0.754543
WT	0.4	0.889572
WT	0.5	1.43266
WT	0.6	1.87873
WT	0.7	1.76261
WT	0.8	1.45549
WT	0.9	1.81535
WT	1	1.6242
WT	0	0.665195
WT	0.1	0.862961
WT	0.2	0.70372
WT	0.3	0.684729
WT	0.4	0.730186
WT	0.5	1.0588
WT	0.6	1.31116
WT	0.7	1.51715
WT	0.8	1.30053
WT	0.9	1.70977
WT	1	2.03935
WT	0	0.685319
WT	0.1	0.729587
WT	0.2	0.765677
WT	0.3	0.726104
WT	0.4	0.62128
WT	0.5	0.903036
WT	0.6	1.26764
WT	0.7	1.39742
WT	0.8	1.32542
WT	0.9	1.07701
WT	1	0.88264
WT	0	1.11393
WT	0.1	1.12938
WT	0.2	1.05008
WT	0.3	1.02106
WT	0.4	0.733816
WT	0.5	0.49478
WT	0.6	0.649383
WT	0.7	0.939089
WT	0.8	1.15794
WT	0.9	1.42294
WT	1	1.39865
WT	0	0.563653
WT	0.1	0.850395
WT	0.2	1.02362
WT	0.3	1.25027
WT	0.4	1.03914
WT	0.5	1.38317
WT	0.6	2.11479
WT	0.7	2.35411
WT	0.8	2.07077
WT	0.9	1.81666
WT	1	1.47768
WT	0	0.408393
WT	0.1	0.483594
WT	0.2	0.537912
WT	0.3	0.543402
WT	0.4	0.491555
WT	0.5	0.816005
WT	0.6	1.11741
WT	0.7	1.23604
WT	0.8	0.895077
WT	0.9	0.711145
WT	1	0.792711
∆114	0	1.37981
∆114	0.1	1.48272
∆114	0.2	1.63122
∆114	0.3	1.83404
∆114	0.4	1.50361
∆114	0.5	2.10132
∆114	0.6	2.55962
∆114	0.7	3.14906
∆114	0.8	3.34048
∆114	0.9	4.49503
∆114	1	3.81182
∆114	0	0.978625
∆114	0.1	1.06818
∆114	0.2	1.18429
∆114	0.3	1.28271
∆114	0.4	1.25855
∆114	0.5	1.88134
∆114	0.6	2.21816
∆114	0.7	2.81268
∆114	0.8	2.76416
∆114	0.9	4.07762
∆114	1	5.68923
∆114	0	1.03402
∆114	0.1	1.18309
∆114	0.2	1.35553
∆114	0.3	1.51188
∆114	0.4	1.50543
∆114	0.5	1.74013
∆114	0.6	2.80903
∆114	0.7	3.1596
∆114	0.8	4.47078
∆114	0.9	3.45159
∆114	0	1.85089
∆114	0.1	1.67934
∆114	0.2	1.66048
∆114	0.3	1.62055
∆114	0.4	1.8467
∆114	0.5	2.97468
∆114	0.6	4.704
∆114	0.7	6.34942
∆114	0.8	6.83043
∆114	0.9	8.5288
∆114	1	8.66005
∆114	0	1.28939
∆114	0.1	1.49742
∆114	0.2	1.91599
∆114	0.3	1.96746
∆114	0.4	1.77536
∆114	0.5	2.7217
∆114	0.6	3.41858
∆114	0.7	4.53516
∆114	0.8	4.28975
∆114	0.9	4.86652
∆114	1	8.60042
9FA	0	0.363756
9FA	0.1	0.41442
9FA	0.2	0.408881
9FA	0.3	0.482851
9FA	0.4	0.53651
9FA	0.5	0.543461
9FA	0.6	0.624258
9FA	0.7	1.00984
9FA	0.8	1.27086
9FA	0.9	1.30517
9FA	1	1.39049
9FA	0	0.973318
9FA	0.1	1.13138
9FA	0.2	1.30642
9FA	0.3	1.27304
9FA	0.4	1.27955
9FA	0.5	1.46159
9FA	0.6	2.24534
9FA	0.7	2.11365
9FA	0.8	2.29153
9FA	0.9	2.51082
9FA	1	2.83467
9FA	0	0.872354
9FA	0.1	1.23224
9FA	0.2	1.29001
9FA	0.3	1.46849
9FA	0.4	1.38018
9FA	0.5	1.9016
9FA	0.6	2.41813
9FA	0.7	2.7914
9FA	0.8	2.59402
9FA	0.9	2.73035
9FA	1	2.28287
9FA	0	0.79406
9FA	0.1	1.02799
9FA	0.2	1.13926
9FA	0.3	1.33121
9FA	0.4	1.3024
9FA	0.5	1.7125
9FA	0.6	2.18629
9FA	0.7	2.59047
9FA	0.8	2.92617
9FA	0.9	2.99619
9FA	1	2.76416

## Sheet: SYP-5_loading_FigS4B
genotype	binned gonad length (normalized)	Mean total SYP-5intensity on axis
WT	0	0.472539
WT	0.1	0.586406
WT	0.2	0.505206
WT	0.3	0.513767
WT	0.4	1.13634
WT	0.5	1.42556
WT	0.6	1.25052
WT	0.7	1.09903
WT	0.8	1.6106
WT	0.9	1.91279
WT	1	1.80302
WT	0	0.413388
WT	0.1	0.474886
WT	0.2	0.38049
WT	0.3	0.856184
WT	0.4	0.959861
WT	0.5	0.988916
WT	0.6	0.909603
WT	0.7	0.813268
WT	0.8	0.81132
WT	0.9	1.63919
WT	1	1.64337
WT	0	0.446502
WT	0.1	0.428806
WT	0.2	0.476033
WT	0.3	1.09061
WT	0.4	0.800016
WT	0.5	0.816062
WT	0.6	0.803904
WT	0.7	0.659936
WT	0.8	1.64634
WT	0.9	1.70791
WT	1	1.98776
WT	0	0.621935
WT	0.1	0.610038
WT	0.2	0.516971
WT	0.3	0.85063
WT	0.4	0.974929
WT	0.5	0.980307
WT	0.6	0.985407
WT	0.7	0.844684
WT	0.8	1.27694
WT	0.9	1.15889
WT	1	1.20536
WT	0	0.580525
WT	0.1	0.5709
WT	0.2	0.603836
WT	0.3	1.21593
WT	0.4	1.17003
WT	0.5	1.08281
WT	0.6	0.962905
WT	0.7	1.00329
WT	0.8	1.78237
WT	0.9	1.82385
WT	1	1.7656
WT	0	0.767951
WT	0.1	0.725817
WT	0.2	0.615023
WT	0.3	1.35161
WT	0.4	1.23211
WT	0.5	1.34185
WT	0.6	1.03475
WT	0.7	0.930772
WT	0.8	1.45344
WT	0.9	1.80862
WT	1	1.64378
WT	0	0.382348
WT	0.1	0.392667
WT	0.2	0.370987
WT	0.3	0.377267
WT	0.4	0.97418
WT	0.5	1.0158
WT	0.6	1.23761
WT	0.7	0.791772
WT	0.8	1.00651
WT	0.9	0.873587
WT	1	1.47261
WT	0	0.646391
WT	0.1	0.599592
WT	0.2	0.488992
WT	0.3	1.16864
WT	0.4	0.943717
WT	0.5	0.732716
WT	0.6	0.740478
WT	0.7	0.938242
WT	0.8	0.721854
WT	0.9	1.6829
WT	1	1.55551
WT	0	0.61514
WT	0.1	0.546652
WT	0.2	0.48916
WT	0.3	1.04225
WT	0.4	1.11415
WT	0.5	1.06002
WT	0.6	0.908517
WT	0.7	1.05368
WT	0.8	1.79547
WT	0.9	1.51803
WT	1	1.52439
∆114	0	0.62117
∆114	0.1	0.554466
∆114	0.2	0.975549
∆114	0.3	1.1318
∆114	0.4	1.0984
∆114	0.5	1.23834
∆114	0.6	1.05678
∆114	0.7	1.872
∆114	0.8	2.42135
∆114	0.9	2.46368
∆114	1	2.04834
∆114	0	0.442498
∆114	0.1	0.44206
∆114	0.2	0.904573
∆114	0.3	1.27608
∆114	0.4	0.852901
∆114	0.5	0.941762
∆114	0.6	1.24458
∆114	0.7	1.13143
∆114	0.8	2.01331
∆114	0.9	2.26551
∆114	1	1.89934
∆114	0	0.624141
∆114	0.1	0.629761
∆114	0.2	0.567853
∆114	0.3	0.969876
∆114	0.4	1.40331
∆114	0.5	1.67924
∆114	0.6	1.49569
∆114	0.7	1.55338
∆114	0.8	2.00691
∆114	0.9	2.58472
∆114	1	2.56029
∆114	0	0.542886
∆114	0.1	0.448532
∆114	0.2	0.634153
∆114	0.3	1.14264
∆114	0.4	1.46726
∆114	0.5	1.38539
∆114	0.6	1.11398
∆114	0.7	1.11138
∆114	0.8	2.20764
∆114	0.9	2.46386
∆114	1	2.33847
∆114	0	0.572922
∆114	0.1	0.441361
∆114	0.2	0.399762
∆114	0.3	0.425798
∆114	0.4	0.484203
∆114	0.5	1.56843
∆114	0.6	1.71319
∆114	0.7	1.33331
∆114	0.8	1.4672
∆114	0.9	1.50946
∆114	1	2.59814
∆114	0	0.443216
∆114	0.1	1.08705
∆114	0.2	1.04655
∆114	0.3	0.941891
∆114	0.4	0.866557
∆114	0.5	0.788867
∆114	0.6	1.77553
∆114	0.7	1.61134
∆114	0.8	1.43897
∆114	0.9	1.84436
∆114	1	2.0586
∆114	0	0.614826
∆114	0.1	0.641143
∆114	0.2	1.22551
∆114	0.3	1.20389
∆114	0.4	0.910278
∆114	0.5	0.933374
∆114	0.6	0.865005
∆114	0.7	1.17917
∆114	0.8	2.64539
∆114	0.9	2.24491
∆114	1	2.54492
∆114	0	0.422912
∆114	0.1	0.559985
∆114	0.2	0.490722
∆114	0.3	0.931333
∆114	0.4	1.16848
∆114	0.5	0.91199
∆114	0.6	1.09695
∆114	0.7	0.994421
∆114	0.8	1.06239
∆114	0.9	1.42583
∆114	1	1.76756
∆114	0	0.466381
∆114	0.1	0.513382
∆114	0.2	0.447149
∆114	0.3	0.554555
∆114	0.4	0.978268
∆114	0.5	1.20478
∆114	0.6	0.77444
∆114	0.7	1.00984
∆114	0.8	1.9967
∆114	0.9	2.52517
∆114	1	2.03957
9FA	0	0.605597
9FA	0.1	0.640946
9FA	0.2	0.415285
9FA	0.3	1.00157
9FA	0.4	1.38899
9FA	0.5	1.81255
9FA	0.6	1.43629
9FA	0.7	1.37264
9FA	0.8	2.03329
9FA	0.9	2.13285
9FA	1	1.97902
9FA	0	1.30321
9FA	0.1	0.699893
9FA	0.2	0.698103
9FA	0.3	0.929161
9FA	0.4	2.03545
9FA	0.5	2.18326
9FA	0.6	2.31873
9FA	0.7	2.20644
9FA	0.8	2.1968
9FA	0.9	1.56772
9FA	1	3.22184
9FA	0	0.657359
9FA	0.1	0.631005
9FA	0.2	0.626161
9FA	0.3	0.604808
9FA	0.4	1.16886
9FA	0.5	2.08891
9FA	0.6	1.69927
9FA	0.7	1.57602
9FA	0.8	1.3558
9FA	0.9	3.05104
9FA	1	2.87361
9FA	0	0.592682
9FA	0.1	0.80297
9FA	0.2	0.748113
9FA	0.3	0.686237
9FA	0.4	0.612694
9FA	0.5	1.66034
9FA	0.6	1.47064
9FA	0.7	1.2903
9FA	0.8	1.33256
9FA	0.9	1.07376
9FA	1	1.75319
9FA	0	0.492104
9FA	0.1	0.537387
9FA	0.2	0.578901
9FA	0.3	1.03677
9FA	0.4	1.1193
9FA	0.5	0.888232
9FA	0.6	1.0256
9FA	0.7	0.774958
9FA	0.8	1.56783
9FA	0.9	1.70367
9FA	1	1.67387
9FA	0	0.543531
9FA	0.1	0.600711
9FA	0.2	0.424299
9FA	0.3	0.681072
9FA	0.4	1.16978
9FA	0.5	1.4164
9FA	0.6	1.26924
9FA	0.7	1.16627
9FA	0.8	2.01027
9FA	0.9	2.31429
9FA	1	2.09994
9FA	0	0.48512
9FA	0.1	0.446618
9FA	0.2	0.380762
9FA	0.3	0.8019
9FA	0.4	1.12893
9FA	0.5	1.01389
9FA	0.6	0.992313
9FA	0.7	0.854864
9FA	0.8	1.70435
9FA	0.9	1.76046
9FA	1	1.65159
9FA	0	0.335814
9FA	0.1	0.448882
9FA	0.2	0.58531
9FA	0.3	0.535856
9FA	0.4	0.417221
9FA	0.5	0.462941
9FA	0.6	0.843524
9FA	0.7	1.50444
9FA	0.8	1.34836
9FA	0.9	1.33793
9FA	1	1.26344

## Sheet: COSA-1 foci per SC_FigS7A
genotype	# COSA-1 foci per SC
WT	1
WT	1
WT	1
WT	1
WT	1
WT	1
WT	1
WT	1
WT	2
WT	1
WT	1
WT	1
WT	1
WT	1
WT	1
WT	1
WT	1
WT	1
WT	1
WT	1
WT	1
WT	1
WT	1
WT	1
WT	1
WT	1
WT	1
WT	1
WT	1
WT	1
WT	1
WT	1
WT	1
WT	1
WT	1
WT	1
WT	1
WT	1
WT	1
WT	1
WT	1
WT	1
WT	1
WT	1
WT	1
WT	2
WT	1
WT	1
WT	1
WT	1
WT	1
WT	1
WT	1
WT	1
WT	1
WT	1
WT	1
WT	1
WT	1
WT	1
WT	1
WT	1
WT	1
WT	1
WT	1
WT	1
WT	1
WT	1
WT	1
WT	1
WT	1
WT	1
WT	1
WT	1
WT	1
WT	1
WT	1
WT	1
WT	1
WT	1
WT	1
WT	1
WT	1
WT	1
WT	1
WT	1
WT	1
WT	1
WT	1
WT	1
WT	1
WT	1
WT	1
WT	2
WT	1
WT	1
WT	1
WT	1
WT	1
WT	1
WT	1
WT	1
WT	1
WT	1
WT	1
WT	1
WT	1
WT	1
WT	1
WT	1
WT	1
WT	1
WT	1
WT	1
WT	2
WT	1
∆114	1
∆114	3
∆114	3
∆114	0
∆114	0
∆114	0
∆114	1
∆114	1
∆114	1
∆114	1
∆114	2
∆114	0
∆114	1
∆114	1
∆114	2
∆114	1
∆114	0
∆114	0
∆114	1
∆114	2
∆114	2
∆114	2
∆114	0
∆114	0
∆114	2
∆114	3
∆114	2
∆114	1
∆114	0
∆114	0
∆114	1
∆114	1
∆114	1
∆114	0
∆114	1
∆114	1
∆114	1
∆114	2
∆114	0
∆114	0
∆114	1
∆114	1
∆114	3
∆114	1
∆114	0
∆114	0
∆114	1
∆114	2
∆114	2
∆114	2
∆114	0
∆114	0
∆114	1
∆114	1
∆114	4
∆114	0
∆114	0
∆114	0
∆114	3
∆114	1
∆114	2
∆114	0
∆114	0
∆114	0
∆114	0
∆114	0
∆114	1
∆114	1
∆114	3
∆114	1
∆114	2
∆114	0
∆114	2
∆114	1
∆114	2
∆114	2
∆114	0
∆114	0
∆114	1
∆114	2
∆114	1
∆114	2
∆114	1
∆114	0
∆114	2
∆114	1
∆114	2
∆114	3
∆114	0
∆114	0
∆114	1
∆114	2
∆114	1
∆114	3
∆114	0
∆114	0
∆114	1
∆114	4
∆114	3
∆114	2
∆114	0
∆114	0
∆114	1
∆114	2
∆114	2
∆114	1
∆114	0
∆114	0
∆114	1
∆114	3
∆114	2
∆114	1
∆114	1
∆114	0
∆114	2
∆114	1
∆114	0
∆114	0
∆114	1
∆114	1
∆114	2
∆114	3
∆114	1
∆114	0
∆114	2
∆114	1
∆114	1
∆114	0
∆114	2
∆114	1
∆114	4
∆114	1
∆114	0
∆114	0
∆114	1
∆114	2
∆114	2
∆114	1
∆114	1
∆114	0
∆114	2
∆114	3
∆114	1
∆114	0
∆114	3
∆114	3
∆114	0
∆114	0
∆114	0
∆114	0
∆114	1
∆114	2
∆114	2
∆114	1
∆114	0
∆114	0
∆114	1
∆114	3
∆114	2
∆114	1
∆114	0
∆114	0
∆114	1
∆114	2
∆114	1
∆114	1
∆114	3
∆114	0
∆114	2
∆114	3
∆114	1
∆114	0
∆114	1
∆114	2
∆114	4
∆114	0
∆114	0
∆114	0
∆114	1
∆114	4
∆114	0
∆114	0
∆114	2
∆114	1
∆114	1
∆114	2
∆114	1
∆114	0
∆114	2
∆114	1
∆114	2
∆114	2
∆114	1
∆114	0
∆114/skeIR1	1
∆114/skeIR1	1
∆114/skeIR1	1
∆114/skeIR1	1
∆114/skeIR1	2
∆114/skeIR1	1
∆114/skeIR1	1
∆114/skeIR1	2
∆114/skeIR1	1
∆114/skeIR1	2
∆114/skeIR1	1
∆114/skeIR1	1
∆114/skeIR1	1
∆114/skeIR1	2
∆114/skeIR1	1
∆114/skeIR1	1
∆114/skeIR1	2
∆114/skeIR1	1
∆114/skeIR1	2
∆114/skeIR1	1
∆114/skeIR1	1
∆114/skeIR1	1
∆114/skeIR1	2
∆114/skeIR1	1
∆114/skeIR1	1
∆114/skeIR1	2
∆114/skeIR1	1
∆114/skeIR1	1
∆114/skeIR1	1
∆114/skeIR1	1
∆114/skeIR1	1
∆114/skeIR1	1
∆114/skeIR1	1
∆114/skeIR1	1
∆114/skeIR1	1
∆114/skeIR1	1
∆114/skeIR1	1
∆114/skeIR1	1
∆114/skeIR1	1
∆114/skeIR1	2
∆114/skeIR1	1
∆114/skeIR1	3
∆114/skeIR1	1
∆114/skeIR1	1
∆114/skeIR1	1
∆114/skeIR1	1
∆114/skeIR1	1
∆114/skeIR1	1
∆114/skeIR1	1
∆114/skeIR1	1
∆114/skeIR1	1
∆114/skeIR1	1
∆114/skeIR1	2
∆114/skeIR1	1
∆114/skeIR1	1
∆114/skeIR1	1
∆114/skeIR1	1
∆114/skeIR1	3
∆114/skeIR1	1
∆114/skeIR1	1
∆114/skeIR1	1
∆114/skeIR1	1
∆114/skeIR1	1
∆114/skeIR1	1
∆114/skeIR1	2
∆114/skeIR1	2
∆114/skeIR1	1
∆114/skeIR1	1
∆114/skeIR1	1
∆114/skeIR1	1
∆114/skeIR1	1
∆114/skeIR1	1
∆114/skeIR1	2
∆114/skeIR1	1
∆114/skeIR1	1
∆114/skeIR1	1
∆114/skeIR1	2
∆114/skeIR1	1
∆114/skeIR1	1
∆114/skeIR1	1
∆114/skeIR1	1
∆114/skeIR1	2
∆114/skeIR1	1
∆114/skeIR1	1
∆114/skeIR1	2
∆114/skeIR1	1
∆114/skeIR1	1
∆114/skeIR1	1
∆114/skeIR1	1
∆114/skeIR1	1
∆114/skeIR1	1
∆114/skeIR1	1
10SD	1
10SD	1
10SD	1
10SD	1
10SD	2
10SD	1
10SD	1
10SD	1
10SD	1
10SD	2
10SD	1
10SD	1
10SD	2
10SD	1
10SD	1
10SD	1
10SD	1
10SD	1
10SD	1
10SD	1
10SD	1
10SD	1
10SD	1
10SD	1
10SD	1
10SD	1
10SD	1
10SD	2
10SD	1
10SD	1
10SD	1
10SD	1
10SD	1
10SD	1
10SD	1
10SD	1
10SD	2
10SD	1
10SD	1
10SD	1
10SD	1
10SD	1
10SD	1
10SD	1
10SD	1
10SD	1
10SD	1
10SD	2
10SD	2
10SD	0
10SD	1
10SD	2
10SD	1
10SD	2
10SD	1
10SD	1
10SD	1
10SD	2
10SD	1
10SD	1
10SD	1
10SD	1
10SD	1
10SD	1
10SD	1
10SD	1
10SD	1
10SD	1
10SD	2
10SD	1
10SD	1
10SD	1
10SD	1
10SD	1
10SD	1
10SD	1
10SD	1
10SD	1
10SD	1
10SD	1
10SD	1
10SD	1
10SD	1
10SD	1
10SD	1
10SD	1
10SD	1
10SD	1
10SD	1
10SD	1
10SD	1
10SD	1
10SD	1
10SD	1
10SD	1
10SD	1
10SD	1
10SD	1
10SD	2
10SD	2
5SA	1
5SA	1
5SA	2
5SA	1
5SA	1
5SA	1
5SA	1
5SA	1
5SA	2
5SA	1
5SA	1
5SA	1
5SA	2
5SA	1
5SA	1
5SA	2
5SA	2
5SA	1
5SA	1
5SA	1
5SA	1
5SA	1
5SA	1
5SA	1
5SA	1
5SA	2
5SA	1
5SA	1
5SA	1
5SA	2
5SA	1
5SA	2
5SA	1
5SA	2
5SA	1
5SA	1
5SA	1
5SA	1
5SA	1
5SA	2
5SA	1
5SA	1
5SA	1
5SA	1
5SA	1
5SA	1
5SA	1
5SA	1
5SA	1
5SA	2
5SA	2
5SA	2
5SA	2
5SA	2
5SA	2
5SA	1
5SA	2
5SA	1
5SA	2
5SA	1
5SA	1
5SA	1
5SA	1
5SA	1
5SA	1
5SA	1
5SA	1
5SA	1
5SA	1
5SA	1
5SA	1
5SA	1
5SA	1
5SA	1
5SA	1
5SA	1
5SA	1
5SA	2
5SA	3
5SA	1
5SA	1
5SA	1
5SA	2
5SA	1
5SA	1
5SA	1
5SA	1
5SA	1
5SA	1
5SA	1
∆patch5	1
∆patch5	1
∆patch5	1
∆patch5	1
∆patch5	2
∆patch5	1
∆patch5	2
∆patch5	2
∆patch5	1
∆patch5	2
∆patch5	2
∆patch5	1
∆patch5	2
∆patch5	1
∆patch5	1
∆patch5	1
∆patch5	1
∆patch5	1
∆patch5	1
∆patch5	1
∆patch5	2
∆patch5	1
∆patch5	1
∆patch5	2
∆patch5	1
∆patch5	2
∆patch5	1
∆patch5	1
∆patch5	1
∆patch5	1
∆patch5	1
∆patch5	1
∆patch5	1
∆patch5	1
∆patch5	1
∆patch5	1
∆patch5	1
∆patch5	1
∆patch5	1
∆patch5	1
∆patch5	2
∆patch5	2
∆patch5	2
∆patch5	2
∆patch5	1
∆patch5	1
∆patch5	1
∆patch5	1
∆patch5	1
∆patch5	1
∆patch5	1
∆patch5	2
∆patch5	1
∆patch5	1
∆patch5	1
∆patch5	2
∆patch5	1
∆patch5	2
∆patch5	2
∆patch5	1
∆patch5	1
∆patch5	1
∆patch5	1
∆patch5	1
∆patch5	1
∆patch5	1
∆patch5	1
∆patch5	2
∆patch5	1
∆patch5	2
∆patch5	2
∆patch5	1
∆patch5	1
∆patch5	2
∆patch5	1
∆patch5	2
∆patch5	3
∆patch5	2
∆patch5	1
∆patch5	1
∆patch5	2
∆patch5	1
∆patch5	1
∆patch5	1
9FA	3
9FA	1
9FA	1
9FA	0
9FA	0
9FA	0
9FA	1
9FA	2
9FA	1
9FA	2
9FA	0
9FA	0
9FA	1
9FA	1
9FA	2
9FA	1
9FA	1
9FA	2
9FA	1
9FA	2
9FA	2
9FA	3
9FA	0
9FA	0
9FA	2
9FA	1
9FA	1
9FA	4
9FA	0
9FA	0
9FA	1
9FA	2
9FA	1
9FA	2
9FA	1
9FA	0
9FA	3
9FA	1
9FA	3
9FA	1
9FA	0
9FA	0
9FA	5
9FA	1
9FA	0
9FA	0
9FA	1
9FA	1
9FA	2
9FA	3
9FA	0
9FA	0
9FA	1
9FA	1
9FA	1
9FA	1
9FA	1
9FA	0
9FA	2
9FA	1
9FA	1
9FA	2
9FA	0
9FA	0
9FA	2
9FA	2
9FA	1
9FA	1
9FA	1
9FA	0
9FA	1
9FA	2
9FA	1
9FA	1
9FA	2
9FA	0
9FA	1
9FA	1
9FA	1
9FA	1
9FA	2
9FA	0
9FA	2
9FA	1
9FA	1
9FA	0
9FA	1
9FA	1
9FA	0
9FA	0

## Sheet: RAD-51_FigS8B
genotype	position of nucleus in gonad [normalized gonad length]	# RAD-51 foci per nucleus
∆114	0.894752	1
∆114	0.977792	2
∆114	0.96166	1
∆114	0.957934	2
∆114	0.932005	14
∆114	0.93902	1
∆114	0.930674	0
∆114	0.911345	15
∆114	0.886359	5
∆114	0.872664	17
∆114	0.865996	13
∆114	0.852567	12
∆114	0.837949	14
∆114	0.664727	10
∆114	0.630481	12
∆114	0.621531	11
∆114	0.58254	6
∆114	0.527004	8
∆114	0.52248	4
∆114	0.454244	5
∆114	0.437395	1
∆114	0.372757	0
∆114	0.970707	3
∆114	0.922549	11
∆114	0.904747	9
∆114	0.862621	11
∆114	0.844107	14
∆114	0.834568	20
∆114	0.830956	17
∆114	0.822955	17
∆114	0.815039	12
∆114	0.810882	15
∆114	0.795993	11
∆114	0.774382	20
∆114	0.752855	13
∆114	0.647276	11
∆114	0.642642	7
∆114	0.629251	11
∆114	0.621766	12
∆114	0.608205	12
∆114	0.606468	8
∆114	0.60885	20
∆114	0.588694	1
∆114	0.573049	7
∆114	0.570392	9
∆114	0.555515	2
∆114	0.545259	7
∆114	0.543462	6
∆114	0.540159	7
∆114	0.534529	5
∆114	0.505757	3
∆114	0.504733	5
∆114	0.496413	7
∆114	0.485023	5
∆114	0.46415	6
∆114	0.458528	1
∆114	0.444157	0
∆114	0.435598	0
∆114	0.399637	0
∆114	0.390182	0
∆114	0.360163	0
∆114	0.347516	1
∆114	0.127124	0
∆114	0.121325	0
∆114	0.91321	16
∆114	0.884431	8
∆114	0.731475	4
∆114	0.711714	7
∆114	0.700968	6
∆114	0.694237	11
∆114	0.684617	13
∆114	0.687097	11
∆114	0.659914	7
∆114	0.591306	5
∆114	0.599228	10
∆114	0.576606	8
∆114	0.560712	8
∆114	0.564925	9
∆114	0.550811	4
∆114	0.479818	4
∆114	0.422334	0
∆114	0.413018	1
∆114	0.36475	0
∆114	0.354847	0
∆114	0.144387	0
∆114	0.121482	0
∆114	0.0975316	0
∆114	0.877515	12
∆114	0.859719	16
∆114	0.802254	13
∆114	0.759812	19
∆114	0.717102	17
∆114	0.677561	12
∆114	0.690355	8
∆114	0.667657	10
∆114	0.588082	7
∆114	0.559687	6
∆114	0.530681	8
∆114	0.496701	4
∆114	0.475125	1
∆114	0.466096	4
∆114	0.451429	2
∆114	0.449656	4
∆114	0.402901	1
∆114	0.204756	0
∆114	0.815979	17
∆114	0.74292	18
∆114	0.737726	15
∆114	0.708849	8
∆114	0.645182	10
∆114	0.631633	8
∆114	0.493554	1
∆114	0.474785	7
∆114	0.429187	2
∆114	0.180365	0
∆114	0.0884974	0
∆114	0.0830472	0
∆114	0.0745867	0
∆114	0.939423	0
∆114	0.764295	8
∆114	0.704499	11
∆114	0.5263	4
∆114	0.41317	0
∆114	0.379626	2
∆114	0.377756	1
∆114	0.341339	0
∆114	0.0848071	0
∆114	0.782287	14
∆114	0.723326	20
∆114	0.729438	17
∆114	0.724649	16
∆114	0.574089	5
∆114	0.33097	0
∆114	0.305442	0
∆114	0.10995	0
∆114	0.107565	0
∆114	0.976708	14
∆114	0.634675	11
∆114	0.603158	9
∆114	0.596825	7
∆114	0.542922	11
∆114	0.541934	5
∆114	0.511525	7
∆114	0.516191	2
∆114	0.411987	2
∆114	0.336268	1
∆114	0.330295	0
∆114	0.192433	0
∆114	0.85157	12
∆114	0.746657	11
∆114	0.704513	14
∆114	0.466087	5
∆114	0.303955	0
∆114	0.165802	0
∆114	0.0907224	0
∆114	0.0880522	0
∆114	0.668445	5
∆114	0.653005	11
∆114	0.399828	0
∆114	0.388118	0
∆114	0.154937	0
∆114	0.113303	0
∆114	0.114069	0
∆114	0.0599488	0
∆114	0.892728	8
∆114	0.686021	9
∆114	0.670387	6
∆114	0.650909	11
∆114	0.615867	12
∆114	0.578159	5
∆114	0.556965	9
∆114	0.460875	4
∆114	0.348887	0
∆114	0.319271	0
∆114	0.312655	0
∆114	0.941132	0
∆114	0.811839	14
∆114	0.489658	5
∆114	0.478459	4
∆114	0.273839	0
∆114	0.162349	0
∆114	0.832984	8
∆114	0.846552	14
∆114	0.793649	9
∆114	0.759073	17
∆114	0.599018	5
∆114	0.566167	10
∆114	0.526614	5
∆114	0.50642	3
∆114	0.4887	2
∆114	0.406518	2
∆114	0.390536	0
∆114	0.372063	0
∆114	0.285727	0
∆114	0.180913	0
∆114	0.631342	8
∆114	0.580962	5
∆114	0.50819	6
∆114	0.440764	1
∆114	0.362362	0
∆114	0.30271	0
∆114	0.262116	0
∆114	0.222344	0
∆114	0.135875	0
∆114	1	0
∆114	0.916562	5
∆114	0.822992	17
∆114	0.654742	10
∆114	0.619576	5
∆114	0.529679	4
∆114	0.442599	2
∆114	0.425151	1
∆114	0.383581	0
∆114	0.281098	0
∆114	0.226796	1
∆114	0.203035	0
∆114	0.991033	2
∆114	0.867352	8
∆114	0.673683	12
∆114	0.501935	5
∆114	0.429872	2
∆114	0.956957	0
∆114	0.695161	15
∆114	0.557916	5
∆114	0.507449	5
∆114	0.486125	3
∆114	0.420665	3
∆114	0.29472	0
∆114	0.957456	0
∆114	0.87324	8
∆114	0.740887	11
∆114	0.717354	12
∆114	0.426914	1
∆114	0.255784	0
∆114	0.0992137	0
∆114	0.899294	6
∆114	0.793306	13
∆114	0.338834	0
∆114	0.246952	0
∆114	0.134546	0
∆114	0.125672	0
∆114	0.100337	0
∆114	0.0018344	0
∆114	0.768453	11
∆114	0.749891	12
∆114	0.733447	8
∆114	0.611221	9
∆114	0.476338	4
∆114	0.383291	1
∆114	0.268061	0
∆114	0.240652	0
∆114	0.159398	0
∆114	0.929914	1
∆114	0.455022	2
∆114	0.420562	1
∆114	0.289614	0
∆114	0.16257	0
∆114	0.144731	0
∆114	0.928698	11
∆114	0.640806	4
∆114	0.549673	1
∆114	0.367275	0
∆114	0.348926	0
∆114	0.981106	0
∆114	0.771336	14
∆114	0.555613	5
∆114	0.196592	0
∆114	0.80711	9
∆114	0.806831	19
∆114	0.69747	9
∆114	0.594439	9
∆114	0.472377	3
∆114	0.359768	0
∆114	0.368071	0
∆114	0.314065	0
∆114	0.2899	1
∆114	0.242416	0
∆114	0.211979	0
∆114	0.0892111	0
∆114	0.580974	7
∆114	0.543932	6
∆114	0.409177	0
∆114	0.299178	0
∆114	0.117793	0
∆114	0	0
∆114	0.791316	9
∆114	0.71534	13
∆114	0.678567	10
∆114	0.658252	8
∆114	0.633505	21
∆114	0.522455	7
∆114	0.503755	2
∆114	0.33978	0
∆114	0.33745	0
∆114	0.253689	0
∆114	0.249414	0
∆114	0.179249	0
∆114	0.908707	2
∆114	0.813129	16
∆114	0.622093	7
∆114	0.602954	4
∆114	0.538657	5
∆114	0.514026	5
∆114	0.452613	0
∆114	0.409365	0
∆114	0.851237	15
∆114	0.829	7
∆114	0.489681	3
∆114	0.43016	0
∆114	0.238425	0
∆114	0.219944	0
∆114	0.851672	16
∆114	0.566542	9
∆114	0.529805	8
∆114	0.464307	5
∆114	0.278967	0
∆114	0.655698	13
∆114	0.395013	0
∆114	0.330829	0
∆114	0.319247	0
∆114	0.273777	0
∆114	0.185563	0
∆114	0.102208	0
∆114	0.334211	0
∆114	0.263354	0
∆114	0.148709	0
∆114	0.0703428	0
∆114	0.832951	9
∆114	0.799518	14
∆114	0.680895	8
∆114	0.563947	8
∆114	0.427129	2
∆114	0.278766	0
∆114	0.223342	0
∆114	0.703226	7
∆114	0.49297	3
∆114	0.442986	2
∆114	0.250716	0
∆114	0.172886	0
∆114	0.806728	14
∆114	0.763892	12
∆114	0.302706	0
∆114	0.305648	0
∆114	0.889678	7
∆114	0.851378	17
∆114	0.965737	0
∆114	0.72603	10
∆114	0.585127	6
∆114	0.227393	0
∆114	0.976873	0
∆114	0.887465	9
∆114	0.732286	10
∆114	0.386393	0
∆114	0.374944	0
∆114	0.216922	0
∆114	0.117071	0
∆114	0.0366649	0
∆114	0.935054	0
∆114	0.628178	3
∆114	0.616863	8
∆114	0.583528	4
∆114	0.555323	7
∆114	0.505796	3
∆114	0.460569	2
∆114	0.33891	0
∆114	0.233977	0
∆114	0.144133	0
∆114	0.155031	0
∆114	0.0961858	0
∆114	0.755127	9
∆114	0.69054	1
∆114	0.601734	10
∆114	0.245587	0
∆114	0.221937	0
∆114	0.160762	0
∆114	0.945077	1
∆114	0.908418	2
∆114	0.86672	0
∆114	0.818439	11
∆114	0.710238	7
∆114	0.668746	6
∆114	0.605134	7
∆114	0.202681	0
∆114	0.164995	0
∆114	0.416775	1
∆114	0.270735	0
∆114	0.165706	0
∆114	0.154555	0
∆114	0.867585	9
∆114	0.81479	14
∆114	0.153016	0
∆114	0.0751703	0
∆114	0.647023	6
∆114	0.478445	3
∆114	0.476217	3
∆114	0.420717	0
∆114	0.324637	0
∆114	0.280465	0
∆114	0.544707	2
∆114	0.519692	9
∆114	0.527	6
∆114	0.511208	2
∆114	0.348106	0
∆114	0.285218	0
∆114	0.169185	0
∆114	0.752984	12
∆114	0.496694	4
∆114	0.41815	1
∆114	0.211288	0
∆114	0.194237	0
∆114	0.129228	0
∆114	0.115779	0
∆114	0.921848	1
∆114	0.841831	7
∆114	0.77732	4
∆114	0.639799	10
∆114	0.621753	10
∆114	0.44611	3
∆114	0.43316	0
∆114	0.392876	0
∆114	0.330216	0
∆114	0.294221	0
∆114	0.844847	2
∆114	0.735289	5
∆114	0.541283	5
∆114	0.404719	0
∆114	0.811266	9
∆114	0.689107	2
∆114	0.664589	1
∆114	0.431279	2
∆114	0.317996	0
∆114	0.999063	0
∆114	0.792134	10
∆114	0.713041	6
∆114	0.568779	4
∆114	0.571275	1
∆114	0.493278	0
∆114	0.298423	0
∆114	0.272389	0
∆114	0.173356	0
∆114	0.902285	2
∆114	0.592041	1
∆114	0.43159	2
∆114	0.444435	2
∆114	0.462581	1
∆114	0.591129	2
∆114	0.461426	2
∆114	0.824792	1
∆114	0.76786	5
∆114	0.73139	0
∆114	0.529522	1
∆114	0.434582	1
∆114	0.314931	0
∆114	0.263656	0
∆114	0.614328	1
∆114	0.552339	0
∆114	0.418024	0
∆114	0.366376	0
∆114	0.36709	0
∆114	0.292311	0
∆114	0.237743	0
∆114	0.225149	0
∆114	0.921505	0
∆114	0.811753	1
∆114	0.553353	0
∆114	0.318981	0
∆114	0.297767	0
∆114	0.223769	0
∆114	0.695131	0
∆114	0.596405	1
∆114	0.511766	0
∆114	0.392376	0
∆114	0.877427	2
∆114	0.855111	2
∆114	0.83277	2
∆114	0.816715	3
∆114	0.572217	16
∆114	0.541153	10
∆114	0.518719	10
∆114	0.518356	9
∆114	0.508315	10
∆114	0.498045	7
∆114	0.495779	14
∆114	0.469342	8
∆114	0.416725	11
∆114	0.834617	3
∆114	0.817411	0
∆114	0.748321	15
∆114	0.734636	18
∆114	0.713666	17
∆114	0.708303	12
∆114	0.685131	13
∆114	0.687439	15
∆114	0.66465	12
∆114	0.648798	16
∆114	0.626294	16
∆114	0.634573	13
∆114	0.619819	13
∆114	0.605619	20
∆114	0.612217	10
∆114	0.588987	11
∆114	0.596282	11
∆114	0.568519	18
∆114	0.572119	15
∆114	0.561963	12
∆114	0.550005	13
∆114	0.543856	14
∆114	0.540373	9
∆114	0.519336	16
∆114	0.525952	12
∆114	0.505307	10
∆114	0.499194	6
∆114	0.488095	9
∆114	0.479258	7
∆114	0.479113	10
∆114	0.467809	12
∆114	0.457161	6
∆114	0.451554	8
∆114	0.443579	9
∆114	0.446412	6
∆114	0.433584	2
∆114	0.419993	6
∆114	0.423961	8
∆114	0.409715	6
∆114	0.39469	3
∆114	0.401219	8
∆114	0.375101	8
∆114	0.368507	4
∆114	0.309665	0
∆114	0.312861	2
∆114	0.313546	7
∆114	0.278035	1
∆114	0.147735	1
∆114	0.0977551	0
∆114	0.912134	2
∆114	0.861835	3
∆114	0.72777	14
∆114	0.742045	14
∆114	0.725466	15
∆114	0.699212	11
∆114	0.666157	10
∆114	0.646143	16
∆114	0.624467	15
∆114	0.589336	16
∆114	0.589757	17
∆114	0.482682	8
∆114	0.437925	4
∆114	0.428546	2
∆114	0.391617	0
∆114	0.382932	7
∆114	0.387464	6
∆114	0.362546	2
∆114	0.363404	1
∆114	0.345306	4
∆114	0.347119	5
∆114	0.34234	3
∆114	0.335663	4
∆114	0.329014	0
∆114	0.308147	3
∆114	0.293239	2
∆114	0.298079	3
∆114	0.286814	2
∆114	0.287456	2
∆114	0.251503	1
∆114	0.229265	0
∆114	0.209813	0
∆114	0.203097	0
∆114	0.177229	0
∆114	0.170508	0
∆114	0.157361	0
∆114	0.137725	0
∆114	0.131015	0
∆114	0.118954	0
∆114	0.942363	4
∆114	0.890728	2
∆114	0.783127	12
∆114	0.706381	12
∆114	0.666203	15
∆114	0.685678	10
∆114	0.662777	17
∆114	0.645004	14
∆114	0.468299	5
∆114	0.448781	7
∆114	0.431606	7
∆114	0.404407	3
∆114	0.403209	1
∆114	0.382815	7
∆114	0.359308	2
∆114	0.350647	3
∆114	0.354294	2
∆114	0.325139	2
∆114	0.325459	2
∆114	0.292266	1
∆114	0.272863	0
∆114	0.267146	1
∆114	0.25996	3
∆114	0.253161	6
∆114	0.245544	3
∆114	0.234364	0
∆114	0.219059	0
∆114	0.191719	1
∆114	0.115096	0
∆114	0.099868	0
∆114	0.0934741	0
∆114	0.960164	3
∆114	0.902393	2
∆114	0.872761	0
∆114	0.854032	3
∆114	0.809952	11
∆114	0.768595	11
∆114	0.673492	15
∆114	0.592102	17
∆114	0.565344	8
∆114	0.523159	9
∆114	0.505959	13
∆114	0.45533	10
∆114	0.403257	5
∆114	0.274936	1
∆114	0.266409	0
∆114	0.221631	0
∆114	0.200692	0
∆114	0.166899	1
∆114	0.0717035	0
∆114	0.921733	2
∆114	0.883271	2
∆114	0.837043	0
∆114	0.80559	16
∆114	0.80139	11
∆114	0.790976	14
∆114	0.751679	4
∆114	0.412232	7
∆114	0.377023	3
∆114	0.253859	4
∆114	0.236121	0
∆114	0.115621	0
∆114	0.793223	6
∆114	0.6869	10
∆114	0.641022	15
∆114	0.607872	15
∆114	0.544011	14
∆114	0.485751	9
∆114	0.473548	4
∆114	0.384181	7
∆114	0.369239	6
∆114	0.324066	6
∆114	0.307625	6
∆114	0.799771	3
∆114	0.545366	13
∆114	0.414141	6
∆114	0.234606	0
∆114	0.216054	2
∆114	0.0563933	0
∆114	0.647207	10
∆114	0.389813	4
∆114	0.188755	0
∆114	0.136675	0
∆114	0.0433384	0
∆114	0.0370773	0
∆114	0.770697	1
∆114	0.729919	8
∆114	0.342899	3
∆114	0.243407	2
∆114	0.172991	0
∆114	0.14926	0
∆114	0.0840613	0
∆114	0.0585769	0
∆114	0.977422	1
∆114	0.827294	1
∆114	0.431745	5
∆114	0.228003	0
∆114	0.0101712	0
∆114	0.979847	0
∆114	0.825768	7
∆114	0.565226	12
∆114	0.524305	12
∆114	0.465582	6
∆114	0.360311	4
∆114	0.337448	1
∆114	0.296318	1
∆114	0.2142	0
∆114	0.142893	0
∆114	0.0954449	0
∆114	0.0863982	0
∆114	0.0515865	0
∆114	0.78918	20
∆114	0.728894	19
∆114	0.607916	15
∆114	0.397835	6
∆114	0.322042	2
∆114	0.275212	2
∆114	0.16811	0
∆114	0.104161	1
∆114	0.0821259	0
∆114	0.0527723	0
∆114	0.0403236	0
∆114	0.0283387	0
∆114	1	1
∆114	0.945764	1
∆114	0.574048	12
∆114	0.447909	4
∆114	0.368636	6
∆114	0.257624	1
∆114	0.0724682	0
∆114	0.0492387	0
∆114	0	0
∆114	0.847464	0
∆114	0.810668	3
∆114	0.759109	14
∆114	0.704029	14
∆114	0.59237	8
∆114	0.368422	1
∆114	0.328181	4
∆114	0.341213	2
∆114	0.265158	1
∆114	0.130603	0
∆114	0.120928	0
∆114	0.00213827	0
∆114	0.905864	2
∆114	0.358836	3
∆114	0.667419	11
∆114	0.484223	11
∆114	0.460965	7
∆114	0.438556	2
∆114	0.319435	3
∆114	0.282804	1
∆114	0.184303	1
∆114	0.0212203	0
∆114	0.0234767	0
∆114	0.0140404	0
∆114	0.925712	1
∆114	0.68069	14
∆114	0.629054	13
∆114	0.616423	11
∆114	0.506282	7
∆114	0.413826	7
∆114	0.376105	4
∆114	0.154281	1
∆114	0.126322	0
∆114	0.110471	0
∆114	0.10237	1
∆114	0.850677	0
∆114	0.74827	5
∆114	0.70795	8
∆114	0.583607	12
∆114	0.505372	0
∆114	0.159823	0
∆114	0.0995398	0
∆114	0.061076	0
∆114	0.866353	0
∆114	0.864867	0
∆114	0.814556	7
∆114	0.654366	14
∆114	0.631062	14
∆114	0.530565	6
∆114	0.421161	6
∆114	0.299139	1
∆114	0.241199	1
∆114	0.115529	0
∆114	0.0608909	0
∆114	0.394445	6
∆114	0.37581	3
∆114	0.248866	2
∆114	0.235118	0
∆114	0.184987	0
∆114	0.12293	0
∆114	0.0842752	0
∆114	0.228553	0
∆114	0.183227	0
∆114	0.07132	0
∆114	0.81853	5
∆114	0.553401	8
∆114	0.542148	8
∆114	0.199284	0
∆114	0.131372	0
∆114	0.0712677	0
∆114	0.0276839	0
∆114	0.891485	0
∆114	0.609879	6
∆114	0.199916	0
∆114	0.142558	0
∆114	0.0830215	0
∆114	0.340748	3
∆114	0.3296	3
∆114	0.257665	1
∆114	0.121776	0
∆114	0.0834348	0
∆114	0.887073	1
∆114	0.839604	0
∆114	0.686762	8
∆114	0.647437	3
∆114	0.461005	1
∆114	0.309249	1
∆114	0.221141	0
∆114	0.776211	6
∆114	0.436538	3
∆114	0.2828	0
∆114	0.0457246	0
∆114	0.40734	3
∆114	0.327321	2
∆114	0.265993	0
∆114	0.248901	0
∆114	0.916557	0
∆114	0.829939	0
∆114	0.823891	0
∆114	0.766632	0
∆114	0.562929	3
∆114	0.517048	3
∆114	0.522715	2
∆114	0.302549	0
∆114	0.743867	0
∆114	0.724584	1
∆114	0.600922	4
∆114	0.533568	5
∆114	0.517457	10
∆114	0.22968	0
∆114	0.752496	18
∆114	0.785801	9
∆114	0.752835	13
∆114	0.767236	15
∆114	0.7397	15
∆114	0.673052	17
∆114	0.752821	13
∆114	0.62926	13
∆114	0.690631	17
∆114	0.650068	15
∆114	0.594146	18
∆114	0.612964	9
∆114	0.702153	16
∆114	0.664997	12
∆114	0.629333	16
∆114	0.554733	9
∆114	0.677345	15
∆114	0.518528	4
∆114	0.577051	6
∆114	0.49697	8
∆114	0.610935	20
∆114	0.552962	7
∆114	0.628222	15
∆114	0.482422	4
∆114	0.590522	12
∆114	0.645629	18
∆114	0.560331	5
∆114	0.606906	9
∆114	0.538217	3
∆114	0.494875	7
∆114	0.448807	2
∆114	0.645754	5
∆114	0.475995	4
∆114	0.547591	6
∆114	0.608552	17
∆114	0.500103	5
∆114	0.523333	8
∆114	0.587592	12
∆114	0.566205	5
∆114	0.507442	5
∆114	0.534432	13
∆114	0.484037	9
∆114	0.511237	3
∆114	0.409364	2
∆114	0.131831	0
∆114	0.147588	0
∆114	0.20419	0
∆114	0.170648	0
∆114	0.187796	0
∆114	0.221729	0
∆114	0.274527	0
∆114	0.286445	0
∆114	0.245744	0
∆114	0.20305	0
∆114	0.264034	0
∆114	0.929227	2
∆114	0.910589	1
∆114	0.914707	2
∆114	0.86599	0
∆114	0.908981	3
∆114	0.832949	0
∆114	0.788893	9
∆114	0.817022	5
∆114	0.803591	9
∆114	0.845704	0
∆114	0.726643	14
∆114	0.770959	10
∆114	0.708087	11
∆114	0.826987	0
∆114	0.734982	15
∆114	0.806878	8
∆114	0.845701	1
∆114	0.687499	16
∆114	0.70976	8
∆114	0.829996	17
∆114	0.813856	9
∆114	0.791574	13
∆114	0.724731	15
∆114	0.66712	15
∆114	0.695935	12
∆114	0.628188	17
∆114	0.648483	11
∆114	0.716528	19
∆114	0.763677	13
∆114	0.72686	14
∆114	0.558721	6
∆114	0.536844	4
∆114	0.739932	17
∆114	0.715276	14
∆114	0.647134	13
∆114	0.594841	11
∆114	0.689645	11
∆114	0.509168	8
∆114	0.464695	12
∆114	0.466733	7
∆114	0.628093	11
∆114	0.0672793	0
∆114	0.567502	7
∆114	0.588226	12
∆114	0.645084	1
∆114	0.424553	4
∆114	0.444802	5
∆114	0.46365	3
∆114	0.427346	3
∆114	0.392888	2
∆114	0.490501	6
∆114	0.443135	1
∆114	0.423047	2
∆114	0.353558	0
∆114	0.385553	1
∆114	0.478515	6
∆114	0.449963	2
∆114	0.395775	2
∆114	0.35915	0
∆114	0.41756	4
∆114	0.318659	0
∆114	0.373036	1
∆114	0.300113	0
∆114	0.332237	0
∆114	0.341308	0
∆114	0.392642	2
∆114	0.315695	0
∆114	0.36482	0
∆114	0.322134	0
∆114	0.301963	0
∆114	0.2463	0
∆114	1	5
∆114	0.931534	0
∆114	0.888823	2
∆114	0.790408	9
∆114	0.868283	0
∆114	0.862708	1
∆114	0.667925	11
∆114	0.647457	15
∆114	0.779772	16
∆114	0.611707	17
∆114	0.0279178	0
∆114	0.0545993	0
∆114	0.664249	20
∆114	0.0388091	0
∆114	0.455165	3
∆114	0.087308	0
∆114	0.556466	7
∆114	0.091842	0
∆114	0.10724	0
∆114	0.569979	7
∆114	0.469957	6
∆114	0.368804	0
∆114	0.548134	6
∆114	0.525537	7
∆114	0.113621	0
∆114	0.34155	0
∆114	0.498008	6
∆114	0.453883	2
∆114	0.434714	0
∆114	0.412103	3
∆114	0.434008	0
∆114	0.351493	0
∆114	0.258705	0
∆114	0.34662	0
∆114	0.941094	1
∆114	0.956787	7
∆114	0.892312	0
∆114	0.809956	0
∆114	0.772964	8
∆114	0.805136	4
∆114	0.0233484	0
∆114	0.682445	16
∆114	0.640257	3
∆114	0.062759	0
∆114	0.408257	0
∆114	0.450981	6
∆114	0.113023	0
∆114	0.12501	0
∆114	0.332394	0
∆114	0.213598	0
∆114	0.286961	0
∆114	0.965537	1
∆114	0.820606	0
∆114	0.881466	2
∆114	0.0382628	0
∆114	0.621528	8
∆114	0.600396	14
∆114	0.47562	2
∆114	0.374037	0
∆114	0.85264	1
∆114	0.594019	16
∆114	0.577189	7
∆114	0.703601	10
∆114	0.4551	4
∆114	0.909652	0
∆114	0.896783	2
∆114	0.480604	5
∆114	0.574341	8
∆114	0.373163	0
∆114	0.683161	14
∆114	0.783007	9
∆114	0.500978	6
∆114	0.72874	14
∆114	0.285952	0
∆114	0.311393	0
∆114	0.949455	2
∆114	0.930037	2
∆114	0.612339	11
∆114	0.550249	10
∆114	0.0532355	0
∆114	0.571441	9
∆114	0.400286	0
∆114	0.382976	2
∆114	0.328254	0
∆114	0.194522	1
∆114	0.445387	4
∆114	0.152547	0
∆114	0.373764	0
∆114	0.170101	0
∆114	0.394349	1
∆114	0.73878	8
∆114	0.865124	14
∆114	0.574006	8
∆114	0.526774	9
∆114	0.188396	0
∆114	0.215297	0
∆114	0.298456	0
∆114	0.418442	4
∆114	0.185659	0
∆114	0.272184	0
∆114	0.323853	0
∆114	0.825398	14
∆114	0.666302	17
∆114	0.125737	0
∆114	0.357803	0
∆114	0.228601	0
∆114	0.658814	12
∆114	0.431141	3
∆114	0.680592	19
∆114	0.0687818	1
∆114	0.451278	2
∆114	0.340003	0
∆114	0.513092	6
∆114	0.296545	0
∆114	0.258406	0
∆114	0.75601	11
∆114	0.757423	14
∆114	0.464067	7
∆114	0.448086	4
∆114	0.582783	11
∆114	0.653192	11
∆114	0.490894	4
∆114	0.803572	0
∆114	0.701694	17
∆114	0.843539	0
∆114	0.131738	0
∆114	0.372499	0
∆114	0.379484	2
∆114	0.357229	0
∆114	0.302376	1
∆114	0.224992	0
∆114	0.339032	0
∆114	0.277717	0
∆114	0.888317	0
∆114	0.914392	0
∆114	0.72147	18
∆114	0.637995	13
∆114	0.590994	12
∆114	0.580732	7
∆114	0.45759	4
∆114	0.368797	1
∆114	0.269291	0
∆114	0.133499	0
∆114	0.926969	1
∆114	0.984507	1
∆114	0.598437	10
∆114	0.0450281	0
∆114	0.633036	14
∆114	0.596751	0
∆114	0.377015	0
∆114	0.612082	11
∆114	0.559497	7
∆114	0.537396	5
∆114	0.207669	0
∆114	0.118033	0
∆114	0.196503	0
∆114	0.822413	1
∆114	0.786028	17
∆114	0.412102	0
∆114	0.0968552	0
∆114	0.86436	0
∆114	0.595753	10
∆114	0.80763	12
∆114	0.508361	5
∆114	0.0793049	0
∆114	0.471082	2
∆114	0.431283	3
∆114	0.374225	1
∆114	0.886451	1
∆114	0.485573	3
∆114	0.465359	4
∆114	0.0819535	0
∆114	0.450584	4
∆114	0.30907	0
∆114	0.199237	0
∆114	0.406063	0
∆114	0.307669	0
∆114	0.565573	4
∆114	0.584798	10
∆114	0.587336	10
∆114	0.717616	13
∆114	0.242353	0
∆114	0.840423	0
∆114	0.588651	9
∆114	0.696645	9
∆114	0.164009	0
∆114	0.180259	0
∆114	0.105916	0
∆114	0.240319	0
∆114	0.374264	0
∆114	0.678589	14
∆114	0.393167	0
∆114	0.596765	10
∆114	0.235446	0
∆114	0.181057	0
∆114	0.871436	0
∆114	0.618442	8
∆114	0.543478	4
∆114	0.784984	7
∆114	0.0560325	0
∆114	0.152638	0
∆114	0.739479	3
∆114	0.737647	4
∆114	0.899472	1
∆114	0.6704	8
∆114	0.458224	5
∆114	0.158858	0
∆114	0.388959	2
∆114	0.963786	0
∆114	0.773049	10
∆114	0.740432	6
∆114	0.582899	5
∆114	0.364373	0
∆114	0.502551	4
∆114	0.451324	2
∆114	0.17605	0
∆114	0.219238	0
∆114	0.345853	0
∆114	0.323309	1
∆114	0.830765	7
∆114	0.5236	2
∆114	0.168287	0
∆114	0.481944	4
∆114	0.26279	0
∆114	0.906039	0
∆114	0.361706	0
∆114	0.296778	0
∆114	0.29063	1
∆114	0.658089	3
∆114	0.525418	2
∆114	0.434287	1
∆114	0.362076	0
∆114	0.232957	0
∆114	0.809543	5
∆114	0.700014	4
∆114	0.575768	0
∆114	0.647926	2
∆114	0.588863	1
∆114	0.845842	2
∆114	0.814573	16
∆114	0.810941	2
∆114	0.796783	14
∆114	0.787454	11
∆114	0.788782	2
∆114	0.770301	20
∆114	0.767562	11
∆114	0.583761	8
∆114	0.51712	4
∆114	0.506271	6
∆114	0.498739	7
∆114	0.486177	10
∆114	0.47976	7
∆114	0.423486	3
∆114	0.36709	0
∆114	0.356062	0
∆114	0.309388	0
∆114	0.206298	0
∆114	0.193612	0
∆114	0.939126	1
∆114	0.915621	1
∆114	0.909274	1
∆114	0.868994	0
∆114	0.858185	0
∆114	0.826965	19
∆114	0.808005	6
∆114	0.812068	1
∆114	0.795061	19
∆114	0.784836	18
∆114	0.705439	14
∆114	0.679242	18
∆114	0.664592	17
∆114	0.660322	16
∆114	0.645972	14
∆114	0.641917	21
∆114	0.641786	12
∆114	0.625573	10
∆114	0.598435	10
∆114	0.599089	12
∆114	0.591016	8
∆114	0.58141	14
∆114	0.566526	13
∆114	0.566437	10
∆114	0.546212	7
∆114	0.527632	10
∆114	0.46534	6
∆114	0.452336	5
∆114	0.438901	7
∆114	0.408209	3
∆114	0.399411	4
∆114	0.372167	0
∆114	0.339777	0
∆114	0.27139	0
∆114	0.268289	0
∆114	0.257248	0
∆114	0.247435	0
∆114	0.232629	0
∆114	0.22108	0
∆114	0.198655	0
∆114	0.184619	0
∆114	0.171765	0
∆114	0.160264	0
∆114	0.152803	0
∆114	0.144031	0
∆114	0.130755	0
∆114	0.127651	0
∆114	0.117799	0
∆114	0.104616	0
∆114	0.103759	0
∆114	0.080238	0
∆114	0.0353262	0
∆114	0.873655	0
∆114	0.817042	2
∆114	0.750298	17
∆114	0.68178	16
∆114	0.668036	11
∆114	0.623765	9
∆114	0.604178	13
∆114	0.575569	13
∆114	0.551192	13
∆114	0.555413	10
∆114	0.542911	7
∆114	0.531351	8
∆114	0.527045	13
∆114	0.492648	10
∆114	0.466878	4
∆114	0.447138	5
∆114	0.432316	10
∆114	0.415161	0
∆114	0.38406	3
∆114	0.278041	0
∆114	0.180468	0
∆114	0.0985251	0
∆114	0.0932998	0
∆114	0.0892492	0
∆114	0.0865358	0
∆114	0.0770875	0
∆114	0.054703	0
∆114	0.0532935	0
∆114	0.0442698	0
∆114	0.0216658	0
∆114	0.0181093	0
∆114	0.939719	4
∆114	0.876715	0
∆114	0.838908	1
∆114	0.832181	10
∆114	0.827899	0
∆114	0.6875	15
∆114	0.650246	14
∆114	0.623032	15
∆114	0.589578	7
∆114	0.572842	8
∆114	0.54699	11
∆114	0.524371	9
∆114	0.516101	14
∆114	0.472983	1
∆114	0.46195	13
∆114	0.385557	0
∆114	0.327892	0
∆114	0.212538	0
∆114	0.213734	0
∆114	0.112415	0
∆114	0.0939644	0
∆114	0.0739239	0
∆114	0.0669776	0
∆114	0.0599003	0
∆114	0.00745924	0
∆114	0.946655	2
∆114	0.895181	0
∆114	0.770562	12
∆114	0.74027	13
∆114	0.727101	14
∆114	0.659919	19
∆114	0.407429	2
∆114	0.24628	0
∆114	0.235753	0
∆114	0.228472	0
∆114	0.22611	0
∆114	0.11572	0
∆114	0.919828	0
∆114	0.892838	0
∆114	0.732006	17
∆114	0.690912	21
∆114	0.692494	17
∆114	0.609007	9
∆114	0.556306	7
∆114	0.535834	9
∆114	0.496967	3
∆114	0.485226	9
∆114	0.450713	4
∆114	0.435043	5
∆114	0.288525	0
∆114	0.171457	0
∆114	0.147593	0
∆114	0.135107	0
∆114	0	0
∆114	0.970301	1
∆114	0.850148	0
∆114	0.75772	12
∆114	0.748934	22
∆114	0.732968	13
∆114	0.72382	7
∆114	0.543674	6
∆114	0.12413	0
∆114	0.908005	0
∆114	0.773141	10
∆114	0.763961	13
∆114	0.706815	16
∆114	0.630485	12
∆114	0.62029	15
∆114	0.43192	4
∆114	0.323754	0
∆114	0.303881	0
∆114	0.265558	0
∆114	0.112947	0
∆114	0.0445579	0
∆114	0.0281222	0
∆114	0.844437	0
∆114	0.703219	18
∆114	0.57931	4
∆114	0.550402	9
∆114	0.517045	7
∆114	0.38017	2
∆114	0.109566	0
∆114	1	4
∆114	0.953017	1
∆114	0.809545	16
∆114	0.712748	10
∆114	0.569906	10
∆114	0.339741	0
∆114	0.166814	0
∆114	0.156171	0
∆114	0.070792	0
∆114	0.0113766	0
∆114	0.859683	0
∆114	0.845832	1
∆114	0.758587	17
∆114	0.721189	9
∆114	0.611421	9
∆114	0.426281	1
∆114	0.389369	1
∆114	0.252221	0
∆114	0.176468	0
∆114	0.9011	0
∆114	0.678056	14
∆114	0.529391	7
∆114	0.407711	5
∆114	0.395872	3
∆114	0.347786	0
∆114	0.318858	0
∆114	0.126462	0
∆114	0.0997685	0
∆114	0.830467	17
∆114	0.785974	12
∆114	0.590896	6
∆114	0.362896	1
∆114	0.353641	1
∆114	0.295851	0
∆114	0.237309	0
∆114	0.20026	0
∆114	0.204444	0
∆114	0.163125	0
∆114	0.140953	0
∆114	0.143459	0
∆114	0.751449	11
∆114	0.688386	17
∆114	0.674049	17
∆114	0.27184	0
∆114	0.192238	0
∆114	0.129064	0
∆114	0.119277	0
∆114	0.0982728	0
∆114	0.0837853	0
∆114	0.749115	17
∆114	0.747557	13
∆114	0.466648	5
∆114	0.296252	0
∆114	0.188652	0
∆114	0.862985	0
∆114	0.791612	17
∆114	0.631069	11
∆114	0.64871	9
∆114	0.571228	9
∆114	0.304728	0
∆114	0.275383	0
∆114	0.828732	9
∆114	0.499437	13
∆114	0.217869	0
∆114	0.628584	7
∆114	0.517912	9
∆114	0.461319	4
∆114	0.073239	0
∆114	0.965831	1
∆114	0.923488	0
∆114	0.807891	1
∆114	0.731391	13
∆114	0.731683	13
∆114	0.59134	14
∆114	0.564575	3
∆114	0.474481	4
∆114	0.417015	1
∆114	0.32042	0
∆114	0.243751	0
∆114	0.211406	0
∆114	0.179076	0
∆114	0.177335	0
∆114	0.112684	0
∆114	0.91368	0
∆114	0.667322	18
∆114	0.582452	4
∆114	0.509785	10
∆114	0.368348	1
∆114	0.352258	0
∆114	0.197664	0
∆114	0.159025	0
∆114	0.0649427	0
∆114	0.89737	0
∆114	0.768857	14
∆114	0.705443	11
∆114	0.4816	6
∆114	0.429025	4
∆114	0.9865	0
∆114	0.656833	10
∆114	0.601212	10
∆114	0.447326	5
∆114	0.26377	0
∆114	0.258692	0
∆114	0.260996	0
∆114	0.157854	0
∆114	0.907217	0
∆114	0.528601	4
∆114	0.330759	0
∆114	0.307854	0
∆114	0.231041	0
∆114	0.116773	0
∆114	0.142093	0
∆114	0.847068	0
∆114	0.77099	15
∆114	0.554955	2
∆114	0.5544	7
∆114	0.541982	6
∆114	0.447485	5
∆114	0.274239	0
∆114	0.122433	0
∆114	0.121759	0
∆114	0.967032	0
∆114	0.922922	0
∆114	0.705207	10
∆114	0.642541	5
∆114	0.60676	4
∆114	0.507599	4
∆114	0.396576	2
∆114	0.298176	0
∆114	0.14935	0
∆114	0.996967	0
∆114	0.868763	1
∆114	0.816888	0
∆114	0.644407	10
∆114	0.490787	4
∆114	0.367737	1
∆114	0.285144	0
∆114	0.876388	0
∆114	0.779585	5
∆114	0.755477	8
∆114	0.683293	8
∆114	0.337043	0
∆114	0.21038	1
∆114	0.828281	0
∆114	0.808498	9
∆114	0.545384	6
∆114	0.24126	0
∆114	0.242024	0
∆114	0.228279	0
∆114	0.942113	0
∆114	0.68303	7
∆114	0.526293	1
∆114	0.441275	4
∆114	0.38463	2
∆114	0.151682	0
∆114	0.847852	3
∆114	0.755128	4
∆114	0.32564	0
∆114	0.283454	0
∆114	0.169185	0
∆114	0.122	0
∆114	0.944609	0
∆114	0.83029	1
∆114	0.437236	2
∆114	0.416749	1
∆114	0.404641	0
∆114	0.297131	0
∆114	0.188725	0
∆114	0.187963	0
∆114	0.168807	0
∆114	0.1403	0
∆114	0.991354	0
∆114	0.883509	0
∆114	0.617538	5
∆114	0.381976	0
∆114	0.270504	0
∆114	0.797081	0
∆114	0.725719	1
∆114	0.359947	0
∆114	0.950882	0
∆114	0.659489	1
∆114	0.6454	0
∆114	0.897793	0
∆114	0.0876216	1
∆114	0.0731486	0
∆114	0.555187	7
∆114	0.533113	5
∆114	0.569677	0
∆114	0.515227	5
∆114	0.458059	2
∆114	0.10922	0
∆114	0.103882	0
∆114	0.587935	8
∆114	0.544196	8
∆114	0.49086	3
∆114	0.122317	0
∆114	0.112799	0
∆114	0.0835488	0
∆114	0.558857	2
∆114	0.544087	4
∆114	0.441483	3
∆114	0.408821	1
∆114	0.136734	1
∆114	0.0935307	0
∆114	0.581193	6
∆114	0.491063	2
∆114	0.167205	0
∆114	0.153633	0
∆114	0.117576	0
∆114	0.512447	5
∆114	0.473645	3
∆114	0.37191	0
∆114	0.0641991	0
∆114	0.564017	0
∆114	0.517788	6
∆114	0.449205	1
∆114	0.344801	0
∆114	0.182577	0
∆114	0.158091	0
∆114	0.604871	8
∆114	0.574565	5
∆114	0.357862	0
∆114	0.127798	0
∆114	0.0465004	0
∆114	0.47289	7
∆114	0.395842	0
∆114	0.384666	0
∆114	0.327587	0
∆114	0.314973	0
∆114	0.285247	0
∆114	0.270632	0
∆114	0.190041	0
∆114	0.171831	0
∆114	0.142395	0
∆114	0.129556	0
∆114	0.0780101	0
∆114	0.0545347	0
∆114	0.60888	6
∆114	0.426238	2
∆114	0.420362	0
∆114	0.250927	0
∆114	0.203809	0
∆114	0.199012	0
∆114	0.0963381	0
∆114	0.0543411	0
∆114	0.552923	3
∆114	0.481523	2
∆114	0.257151	0
∆114	0.228711	0
∆114	0.216613	0
∆114	0.107893	0
∆114	0.0794721	0
∆114	0.498946	3
∆114	0.618872	9
∆114	0.59079	8
∆114	0.543613	4
∆114	0.528404	6
∆114	0.498426	2
∆114	0.303358	0
∆114	0.277024	0
∆114	0.24361	0
∆114	0.240439	0
∆114	0.227854	0
∆114	0.0635804	0
∆114	0.573381	7
∆114	0.523807	3
∆114	0.508419	7
∆114	0.292945	0
∆114	0.213409	0
∆114	0.176592	0
∆114	0.638029	9
∆114	0.625835	9
∆114	0.590747	8
∆114	0.562704	5
∆114	0.209223	0
∆114	0.141782	0
∆114	0.0318756	0
∆114	0.656016	9
∆114	0.610578	6
∆114	0.54308	2
∆114	0.52783	4
∆114	0.397241	0
∆114	0.187451	0
∆114	0.0966504	0
∆114	0.160242	0
∆114	0.104329	0
∆114	0.0374583	0
∆114	0.0158986	0
∆114	0.963175	1
∆114	0.677397	4
∆114	0.535848	2
∆114	0.627429	7
∆114	0.457719	2
∆114	0.339747	0
∆114	0.981949	2
∆114	0.30723	0
∆114	0.10734	0
∆114	0.0380751	0
∆114	0.717436	13
∆114	0.64843	5
∆114	0.646659	8
∆114	0.510314	2
∆114	0.439928	0
∆114	0.418099	2
∆114	0.261548	0
∆114	0.122488	0
∆114	0.0943045	0
∆114	0.0329223	0
∆114	0.958855	1
∆114	0.881924	0
∆114	0.696289	14
∆114	0.66268	8
∆114	0.636956	9
∆114	0.472968	2
∆114	0.27843	0
∆114	0.219757	0
∆114	0.194823	0
∆114	0.152958	0
∆114	0.0920492	0
∆114	0.016808	0
∆114	0.946691	0
∆114	0.734222	14
∆114	0.59721	6
∆114	0.597445	12
∆114	0.579594	9
∆114	0.478401	1
∆114	0.462548	1
∆114	0.449958	0
∆114	0.363683	0
∆114	0.260681	0
∆114	0.236687	0
∆114	0.117357	0
∆114	0	0
∆114	0.916889	0
∆114	0.895403	0
∆114	0.715477	12
∆114	0.714245	11
∆114	0.697722	8
∆114	0.616685	4
∆114	0.563432	4
∆114	0.0162836	0
∆114	0.856098	14
∆114	0.731956	18
∆114	0.688557	10
∆114	0.668067	7
∆114	0.498213	2
∆114	0.405609	0
∆114	0.314374	0
∆114	0.247918	0
∆114	0.223487	0
∆114	0.201798	0
∆114	0.131818	0
∆114	0.0890647	0
∆114	0.0661378	0
∆114	0.936164	1
∆114	0.909099	0
∆114	0.881722	0
∆114	0.754561	15
∆114	0.749643	17
∆114	0.709204	9
∆114	0.679261	3
∆114	0.581211	6
∆114	0.542826	3
∆114	0.52371	2
∆114	0.502985	4
∆114	0.433927	1
∆114	0.370051	0
∆114	0.248547	0
∆114	0.167342	0
∆114	0.119776	0
∆114	0.862753	11
∆114	0.839621	7
∆114	0.533241	4
∆114	0.357759	0
∆114	0.285586	0
∆114	0.231323	0
∆114	0.171152	0
∆114	0.970807	0
∆114	0.829774	9
∆114	0.807652	17
∆114	0.770946	19
∆114	0.689661	12
∆114	0.551077	2
∆114	0.52242	4
∆114	0.455033	1
∆114	0.352301	0
∆114	0.293461	0
∆114	0.181099	0
∆114	0.890976	0
∆114	0.868698	9
∆114	0.785571	16
∆114	0.59647	8
∆114	0.46996	3
∆114	0.297984	0
∆114	0.147286	0
∆114	0.928336	0
∆114	0.907251	0
∆114	0.724735	11
∆114	0.707593	9
∆114	0.686666	8
∆114	0.132735	0
∆114	0.852129	1
∆114	0.816548	15
∆114	0.791244	20
∆114	0.099911	0
∆114	0.871552	13
∆114	0.743951	17
∆114	0.654668	7
∆114	0.51963	2
∆114	0.272406	0
∆114	0.214761	0
∆114	0.175866	0
∆114	0.695727	7
∆114	0.62443	5
∆114	0.454849	1
∆114	0.206208	0
∆114	0.186465	0
∆114	0.12916	0
∆114	0.087398	0
∆114	0.0470118	0
∆114	0.890851	0
∆114	0.765821	18
∆114	0.723183	11
∆114	0.674347	10
∆114	0.654238	8
∆114	0.638742	10
∆114	0.608353	5
∆114	0.569614	5
∆114	0.24198	0
∆114	0.0977407	0
∆114	0.670151	7
∆114	0.602893	6
∆114	0.51339	5
∆114	0.474658	1
∆114	0.283871	0
∆114	0.179476	0
∆114	0.159025	0
∆114	0.141582	0
∆114	0.585339	5
∆114	0.467576	6
∆114	0.359317	0
∆114	0.304323	0
∆114	0.256659	0
∆114	0.221172	0
∆114	0.872794	1
∆114	0.874066	0
∆114	0.413847	1
∆114	0.228798	0
∆114	0.199212	0
∆114	0.0952501	0
∆114	0.926874	1
∆114	0.799778	6
∆114	0.760818	17
∆114	0.740254	13
∆114	0.30104	0
∆114	0.166569	0
∆114	0.155677	0
∆114	0.126348	0
∆114	0.851496	12
∆114	0.814766	15
∆114	0.640542	8
∆114	0.45256	0
∆114	0.428932	1
∆114	0.359441	0
∆114	0.197573	0
∆114	0.157067	0
∆114	0.0343319	0
∆114	0.907546	0
∆114	0.912905	0
∆114	0.83056	4
∆114	0.779879	19
∆114	0.656972	9
∆114	0.623752	7
∆114	0.532337	6
∆114	0.37918	0
∆114	0.231079	0
∆114	0.192114	0
∆114	0.14541	0
∆114	0.14109	0
∆114	0.0903532	0
∆114	0.800936	18
∆114	0.758478	20
∆114	0.591361	6
∆114	0.537579	3
∆114	0.26806	0
∆114	0.132942	0
∆114	0.114711	0
∆114	0.891428	2
∆114	0.73848	17
∆114	0.70065	16
∆114	0.574013	2
∆114	0.555097	3
∆114	0.516745	6
∆114	0.473077	4
∆114	0.952686	0
∆114	0.718203	9
∆114	0.349181	0
∆114	0.778655	14
∆114	0.289758	0
∆114	0.1004	0
∆114	0.485386	1
∆114	0.341043	0
∆114	0.327089	0
∆114	0.26332	0
∆114	0.938352	0
∆114	0.684839	9
∆114	0.673321	2
∆114	0.680149	1
∆114	0.441049	0
∆114	0.0879683	0
∆114	0.858627	0
∆114	0.668913	3
∆114	0.667675	11
∆114	0.503995	2
∆114	0.368495	0
∆114	0.294568	0
∆114	0.187098	0
∆114	0.10844	0
∆114	0.838674	3
∆114	0.38665	0
∆114	0.224107	0
∆114	0.184767	0
∆114	0.168678	0
∆114	0.861787	1
∆114	0.613415	8
∆114	0.560856	3
∆114	0.399357	0
∆114	0.347833	0
∆114	0.311147	0
∆114	0.153391	0
∆114	0.135168	0
∆114	0.120616	0
∆114	0.101576	0
∆114	0.0709751	0
∆114	0.357455	0
∆114	0.279138	0
∆114	0.215328	0
∆114	0.17316	0
∆114	0.158972	0
∆114	0.720269	18
∆114	0.696099	7
∆114	0.682618	8
∆114	0.51273	3
∆114	0.488305	9
∆114	0.321556	0
∆114	0.250482	0
∆114	0.148886	0
∆114	0.00400789	0
∆114	0.879874	0
∆114	0.815136	15
∆114	0.684387	1
∆114	0.687201	1
∆114	0.594413	5
∆114	0.545881	4
∆114	0.539698	4
∆114	0.463026	1
∆114	0.426995	0
∆114	0.337256	0
∆114	0.238074	0
∆114	0.101822	0
∆114	0.0927347	0
∆114	0.0882609	0
∆114	0.0452677	0
∆114	0.923178	0
∆114	0.901896	1
∆114	0.840072	5
∆114	0.819321	9
∆114	0.79514	15
∆114	0.668373	4
∆114	0.655611	5
∆114	0.636399	8
∆114	0.529373	5
∆114	0.450963	1
∆114	0.216043	0
∆114	0.170303	0
∆114	0.103458	0
∆114	1	0
∆114	0.639256	18
∆114	0.474731	3
∆114	0.462579	0
∆114	0.40561	0
∆114	0.3982	0
∆114	0.264386	0
∆114	0.200491	0
∆114	0.198664	0
∆114	0.882347	0
∆114	0.792408	15
∆114	0.744595	12
∆114	0.682695	0
∆114	0.612327	3
∆114	0.578318	4
∆114	0.496749	4
∆114	0.139931	0
∆114	0.125239	0
∆114	0.768956	15
∆114	0.728969	13
∆114	0.52145	5
∆114	0.508066	2
∆114	0.470151	1
∆114	0.27762	0
∆114	0.241382	0
∆114	0.134183	0
∆114	0.896548	0
∆114	0.749789	13
∆114	0.599413	8
∆114	0.583342	3
∆114	0.56384	5
∆114	0.263303	0
∆114	0.14517	0
∆114	0.078086	0
∆114	0.919946	0
∆114	0.710269	5
∆114	0.517928	3
∆114	0.44948	0
∆114	0.414599	1
∆114	0.247147	0
∆114	0.230427	0
∆114	0.978906	0
∆114	0.77055	15
∆114	0.684979	0
∆114	0.412342	0
∆114	0.299267	0
∆114	0.12875	0
∆114	0.288673	0
∆114	0.185521	0
∆114	0.715638	11
∆114	0.506367	0
∆114	0.194214	0
∆114	0.982955	0
∆114	0.692551	6
∆114	0.852014	4
∆114	0.624567	3
∆114	0.557864	1
∆114	0.532184	1
∆114	0.210726	0
[truncated: 7,393 more rows]

[truncated: 2 more sheets: COSA-1 intensity_FigS10, ZHP-3 loading_FigS11]
